# Supplementary material for: Assessing Drought and Heat Stress-Induced Changes in the Cotton Leaf Metabolome and Their Relationship With Hyperspectral Reflectance
Source: Front Plant Sci. 2021 Oct 22;12:751868. doi: 10.3389/fpls.2021.751868 (PMC8569624; doi:10.3389/fpls.2021.751868)
Supplement: Supplementary Table 1 — Name and identifiers of the 22 cotton accessions. [file Data_Sheet_1.zip]

Archive with 6 entries (6 files):
- Supplementary Data S1.XLSX
- Supplementary Figure S1.DOCX
- Supplementary Table S1.XLSX
- Supplementary Tables S2-S6.XLSX
- Supplementary Tables S7-S8.XLSX
- Supplementary Tables S9-S10.XLSX
