# Supplementary material for: Assessing Drought and Heat Stress-Induced Changes in the Cotton Leaf Metabolome and Their Relationship With Hyperspectral Reflectance
Source: Front Plant Sci. 2021 Oct 22;12:751868. doi: 10.3389/fpls.2021.751868 (PMC8569624; doi:10.3389/fpls.2021.751868)
Supplement: Supplementary Table 1 — Name and identifiers of the 22 cotton accessions. [file Data_Sheet_1.zip › Supplementary Data S1.XLSX]

## Sheet: BLUEs_Fiber_2018
Accession	Treatment	Total lint weight	Micronaire	Upper-half mean length	Length uniformity	Strength	Elongation
AC 134 CB 4029	WW	25.785	5.4	0.938024	79.9	27.8007	5.4
CB 4012 KING KARAJAZSY	WW	21.175	6.09	0.762258	77.3	25.3911	6.45
COKER 310	WW	43.915	5.49	1.08335	81.75	29.6208	5.55
DeltaPine 393	WW	43.285	5.415	1.06474	82	30.2835	6.65
DeltaPine 493	WW	41.6	5.69	1.08	82.2	30.3715	5.5
FELISTANA UA-7-18	WW	32.91	5.905	0.814388	77.35	26.047	6.25
FiberMax 958	WW	29.89	5.095	1.17229	82.85	NA	5.45
FUNTUA FT-5	WW	27.59	4.84	1.14	81.85	30.4086	5.45
LOCKETT BXL	WW	43.975	4.805	1.03332	79.85	27.5409	6.05
MEXICO 910	WW	42.225	4.055	1.06259	80.05	26.2869	5.85
PD-3	WW	39.245	4.995	1.08255	81.8	30.0097	5.6
PLAINS	WW	50.235	5.48	1.07504	82.1	29.7971	5.85
TAM 86III-26	WW	43.825	5.195	1.01226	78.9	25.3978	6.15
TAM 91C-34	WW	39.87	4.81	1.17465	83.3	34.6919	5.2
TAM 94WE-37S	WW	46.91	4.495	1.24969	84.3	33.2237	6.05
TIPO CHACO UA 4-4	WW	29.14	4.585	0.884388	78.55	26.9438	6.8
VIR-6615 MCU-5	WW	35.01	4.9	0.923024	80.6	25.9946	6.05
VIR-7065 ALLEN-333	WW	31.28	4.975	1.13436	82.25	30.8536	5.35
VIR-7094 COKER 310	WW	41.13	5.16	1.07802	81.6	28.147	6.1
VIR-7153 D-10	WW	28.955	4.25	1.02004	82.1	30.1384	5.95
VIR-7223	WW	48.275	4.55	0.954648	79.4	23.0482	6.85
WESTERN STORMPROOF	WW	46.85	5.415	0.903056	79.05	24.4471	6.25
AC 134 CB 4029	WL	26.035	5.31	0.898248	79.5	25.0538	5.75
CB 4012 KING KARAJAZSY	WL	33.375	NA	NA	NA	NA	NA
COKER 310	WL	42.465	5.825	1.02464	81.55	29.6038	5.55
DeltaPine 393	WL	45.825	5.335	1.05286	81.5	30.718	6.65
DeltaPine 493	WL	37.645	5.59	1.06002	81.4	31.1775	5.45
FELISTANA UA-7-18	WL	21.825	6.42	0.807698	76.85	27.9337	6.25
FiberMax 958	WL	46.41	5.06	1.1127	81.8	32.5502	5.45
FUNTUA FT-5	WL	29.115	5.1	1.08825	80.2	29.2444	5.5
LOCKETT BXL	WL	43.61	4.54	1.0485	81.6	27.3775	6.1
MEXICO 910	WL	34.645	3.75	1.06595	79.8	25.8202	5.85
PD-3	WL	43.605	4.855	1.08944	82.2	29.0891	5.65
PLAINS	WL	53.4	5.575	1.01944	80.2	27.032	5.85
TAM 86III-26	WL	32.07	5.15	0.952698	79.6	26.0444	6.25
TAM 91C-34	WL	36.74	4.575	1.19944	83.05	33.2151	5.2
TAM 94WE-37S	WL	36.4	4.475	1.2485	84	34.0156	5.95
TIPO CHACO UA 4-4	WL	27.75	5.19	0.829609	77	26.7291	6.65
VIR-6615 MCU-5	WL	31	4.83	0.93786	80.7	25.932	6.35
VIR-7065 ALLEN-333	WL	31.725	5.165	1.05964	81.5	27.4016	5.3
VIR-7094 COKER 310	WL	49.045	5.03	1.06825	81.85	28.4016	5.9
VIR-7153 D-10	WL	33.8	4.19	1.01056	82.15	29.17	5.9
VIR-7223	WL	53.32	4.655	0.958618	78.15	21.4283	6.7
WESTERN STORMPROOF	WL	45.675	5.535	0.86767	79.4	23.1304	6.45

## Sheet: BLUEs_Fiber_2019
Accession	Treatment	Total lint weight	Micronaire	Upper-half mean length	Length uniformity	Strength	Elongation
AC 134 CB 4029	WW	28.9325	5.46	1.00413	78.9019	29.45	5
CB 4012 KING KARAJAZSY	WW	23.575	5.99	0.848896	75.0098	24.75	5.65
COKER 310	WW	47.95	5.83	1.0276	80.1219	27.5	5.15
DeltaPine 393	WW	41.75	5.595	1.0725	82.2311	32.25	6.35
DeltaPine 493	WW	39.6375	5.675	1.04504	81.8719	29.35	5.05
FELISTANA UA-7-18	WW	36.16	5.965	1.00175	80.6852	29.45	5.2
FiberMax 958	WW	45.1925	5.23	1.13619	83.0572	32.3	5.1
FUNTUA FT-5	WW	39.3625	5.405	1.07113	82.683	29.15	5
LOCKETT BXL	WW	50.33	5.11	1.03581	81.0031	27.95	5.6
MEXICO 910	WW	42.515	4.435	1.06553	81.3379	28.05	5.5
PD-3	WW	40.7975	5.17	1.03317	82.1598	28.3	5
PLAINS	WW	54.9925	5.78	0.987501	81.1871	28.15	5.25
TAM 86III-26	WW	40.265	5.32	0.971835	78.6572	24.95	5.9
TAM 91C-34	WW	41.89	4.965	1.17007	83.295	31.3	4.85
TAM 94WE-37S	WW	35.23	4.91	1.12916	83.0598	31.45	5.45
TIPO CHACO UA 4-4	WW	34.62	5.575	0.928629	76.1599	28.7	5.9
VIR-6615 MCU-5	WW	44.2075	5.1	1.01875	80.8799	29.35	5.35
VIR-7065 ALLEN-333	WW	35.7775	5.375	1.06094	82.3352	27.8	5
VIR-7094 COKER 310	WW	47.9525	5.155	1.0935	81.7811	28.8	5.6
VIR-7153 D-10	WW	31.3225	4.525	1.05214	82.695	31.05	5.3
VIR-7223	WW	44.9975	4.835	0.964501	78.8099	23.75	6.3
WESTERN STORMPROOF	WW	53.8775	5.375	1.01536	81.3852	27.25	5.35
AC 134 CB 4029	WL	28.135	5.095	0.884541	77.7188	25.5	4.85
CB 4012 KING KARAJAZSY	WL	22.0575	5.845	0.776571	75.6554	24.5	5.8
COKER 310	WL	49.6025	5.56	1.055	81.4877	28.1	5
DeltaPine 393	WL	39.935	5.16	0.996041	81.3665	29.2	6.1
DeltaPine 493	WL	38.5375	5.32	1.05317	80.5188	28.4	4.8
FELISTANA UA-7-18	WL	32.205	5.06	0.968677	78.4738	26.85	5.35
FiberMax 958	WL	34.57	4.51	1.14251	83.7738	31.7	5.1
FUNTUA FT-5	WL	40.63	5.175	1.11602	81.6511	29.25	4.9
LOCKETT BXL	WL	51.13	4.435	1.043	81.0366	28.35	5.6
MEXICO 910	WL	49.3575	4.18	1.05152	81.4341	26.8	5.4
PD-3	WL	42.0525	4.765	1.06091	82.1842	27.85	5.05
PLAINS	WL	52.4075	5.16	1.03817	80.5733	27.65	5.25
TAM 86III-26	WL	36.2025	4.83	0.989621	78.3377	24.7	5.75
TAM 91C-34	WL	40.1375	4.605	1.15611	82.9415	31.15	4.95
TAM 94WE-37S	WL	38.33	4.395	1.1855	85.2093	31.5	5.6
TIPO CHACO UA 4-4	WL	31.0425	5.02	0.830217	77.7341	26.45	5.75
VIR-6615 MCU-5	WL	42.3375	4.755	1.01422	81.7841	27.45	5.3
VIR-7065 ALLEN-333	WL	32.9375	4.945	1.07642	82.952	26.7	5
VIR-7094 COKER 310	WL	47.5525	4.77	1.06502	80.7733	27.7	5.65
VIR-7153 D-10	WL	32.4875	4.505	1.03495	81.9055	29.1	5.15
VIR-7223	WL	39.845	4.42	0.960984	79.7188	24.05	6.25
WESTERN STORMPROOF	WL	51.0475	5.01	0.993938	80.9093	26.5	5.3

## Sheet: BLUEs_Metabolites_2018
Accession	Treatment	2018_GCMS_1	2018_GCMS_2	2018_GCMS_3	2018_GCMS_5	2018_GCMS_6	2018_GCMS_8	2018_GCMS_11	2018_GCMS_15	2018_GCMS_17	2018_GCMS_18	2018_GCMS_21	2018_GCMS_25	2018_GCMS_26	2018_GCMS_27	2018_GCMS_28	2018_GCMS_29	2018_GCMS_31	2018_GCMS_33	2018_LCMS_1	2018_LCMS_2	2018_LCMS_4	2018_LCMS_5	2018_LCMS_7	2018_LCMS_8	2018_LCMS_9	2018_LCMS_10	2018_LCMS_11	2018_LCMS_13	2018_LCMS_14	2018_LCMS_15	2018_LCMS_16	2018_LCMS_17	2018_LCMS_19	2018_LCMS_20	2018_LCMS_21	2018_LCMS_22	2018_LCMS_23	2018_LCMS_24	2018_LCMS_27	2018_LCMS_28	2018_LCMS_32	2018_LCMS_34	2018_LCMS_35	2018_LCMS_36	2018_LCMS_37	2018_LCMS_38	2018_LCMS_40	2018_LCMS_41
AC 134 CB 4029	WW	1.91265e+08	4.43756e+07	8.9436e+07	1.06252e+07	2.26394e+07	1.31939e+07	1.35224e+06	1.36789e+06	188097	433381	433594	1.16982e+06	3.50439e+06	3.57467e+06	1.36423e+06	126698	4.15863e+06	697123	10797.5	414458	638453	29914.1	7930.62	3944.62	89383.8	163026	233545	3420.51	16793.8	256048	NA	7511.51	21320.5	30817.7	12027.9	535561	127574	14986.9	20329.4	12774.2	723.561	7256.14	15500.9	733.866	1108.4	29339.3	46026.4	102599
CB 4012 KING KARAJAZSY	WW	1.93734e+08	2.58617e+07	123020878	6.59941e+06	2.3296e+07	1.49482e+07	1.19583e+06	1.71968e+06	160741	310124	216232	1.00462e+06	3.7618e+06	3.08819e+06	1.97294e+06	125356	3.29603e+06	405841	10369.8	447027	644649	42097.4	8547.97	4138.03	113831	173459	364644	3096.28	12821.2	252201	6511.45	6838.12	20125.2	61410.9	18174.9	664645	174299	13614.8	51649.5	15147.9	810.254	7577.12	16255.6	994.44	1209.27	39252.2	57185.6	212927
COKER 310	WW	2.05503e+08	4.04509e+07	6.72047e+07	1.67591e+07	2.59162e+07	2.04707e+07	902440	1.56213e+06	180125	519104	248262	1.1063e+06	2.87632e+06	2.71058e+06	2.09389e+06	125898	3.26381e+06	1.13188e+06	9819.69	421517	566656	23208.1	7488.1	2992.66	97139	135597	427422	2578.42	13008.6	256837	9253.64	6738.57	18616.3	42110.9	26553.9	723601	171640	10058.3	49068.5	22842	860.945	5465.24	19372.4	647.048	1672.92	40562.8	22781.2	242536
DeltaPine 393	WW	2.04867e+08	1.72539e+07	1.09041e+08	1.15489e+07	2.52541e+07	1.22422e+07	1.19444e+06	1.57759e+06	149433	551947	207229	1.32219e+06	5.00214e+06	2.78409e+06	2.50437e+06	86539.7	4.29857e+06	759055	9329.47	402417	526036	41142.1	5332.8	4081.25	99472.5	145465	401427	2764.42	11922.1	285278	8434.39	6163.75	22783	81999.3	30363.9	775574	204875	12878	52680.6	28497.7	742.762	6892.05	22263	883.238	1715.2	29543.2	36339.1	218230
DeltaPine 493	WW	2.10229e+08	6.08369e+07	7.14379e+07	9.22209e+06	2.50491e+07	1.81073e+07	1.64061e+06	1.53479e+06	263602	519470	292455	938269	2.74345e+06	3.32231e+06	1.14631e+06	129409	4.00167e+06	762233	12423.5	402738	603383	53353.3	9020.15	5315.8	93283.8	213274	195007	5663.71	16314.9	241438	8912.72	7551.3	24522.8	66057.3	22999.2	448011	111163	13801.4	35328.8	24746	709.66	9313.41	18929.2	1262.09	4219.39	30016.5	44827.9	113169
FELISTANA UA-7-18	WW	2.01916e+08	1.96712e+07	4.97362e+07	3.53815e+06	2.77803e+07	1.71811e+07	1.03391e+06	1.16953e+06	134038	406060	186781	1.25068e+06	2.07205e+06	2.29733e+06	2.32325e+06	183953	2.68874e+06	178924	10898.5	419686	729762	41754.9	9371.82	4664.56	107564	155647	240262	2203.92	11773.8	162040	NA	6010.28	18866	22652.5	18106.2	457700	87343.8	15925	31405.4	13744.1	900.965	6979.93	11515.1	959.953	1575.28	31492.3	27954	128385
FiberMax 958	WW	2.14515e+08	2.26322e+07	64569375	1.74064e+07	2.9043e+07	1.76359e+07	1.15002e+06	1.77803e+06	141662	593940	148770	1.38032e+06	3.94372e+06	2.92004e+06	2.29352e+06	112081	3.78355e+06	1.01871e+06	8632.4	457741	648969	37529.5	8269.8	4442.65	110502	127523	337912	2417.74	10274	224698	5513.42	5259.59	21866.5	32598.1	34211.7	637403	162309	13623.7	24239.3	28820.5	752.53	6273.13	13815.8	840.789	2576.06	42679.4	36872.7	194910
FUNTUA FT-5	WW	2.14072e+08	2.68275e+07	4.83845e+07	1.41196e+07	1.27833e+07	1.26879e+07	1.32213e+06	1.64354e+06	222036	1.21073e+06	339145	1.25238e+06	NA	2.69343e+06	2.73168e+06	182719	4.91109e+06	999632	8247.78	422137	623163	20917.3	8418.44	3248.02	102471	126880	281585	3617.06	11457.5	209686	7960.34	6472.48	15843.8	62924	32810.9	502623	121509	11789.9	75109.5	30035.8	748.98	6356.65	16937.2	652.976	1287.17	33308	35927.9	201298
LOCKETT BXL	WW	1.98719e+08	5.96862e+07	1.02691e+08	1.0565e+07	1.80679e+07	1.26776e+07	1.36233e+06	1.48727e+06	209270	570411	280050	774112	2.70303e+06	2.76107e+06	1.7647e+06	126293	3.4195e+06	889672	13870.2	379733	562131	56048.7	6947.83	5418.23	75394.9	214565	244263	5259.29	19497.6	302772	7927.74	9182.34	25086.5	53711.2	16894.3	581337	147614	15901.8	23999.1	20380.4	738.041	9583.99	18163	1152.22	3247.65	29845.3	45130.6	131137
MEXICO 910	WW	1.92192e+08	8.1799e+07	7.16227e+07	9.93736e+06	2.33587e+07	1.72771e+07	1.04078e+06	1.3134e+06	251271	470628	279211	958517	3.64579e+06	2.83667e+06	1.35923e+06	147855	3.07427e+06	808215	11613.5	434912	632258	37843.5	8615.57	4413.17	85889.5	165694	366925	4082.69	15848.2	275183	8282.69	7762.3	23206.4	32286.6	17159.9	673500	178428	16110.7	30824.9	14476.7	876.74	8318.4	12581.4	744.371	2074.1	35429.1	38932.2	164746
PD-3	WW	203400953	4.33134e+07	6.51679e+07	1.1744e+07	2.28235e+07	1.85868e+07	1.04278e+06	1.47604e+06	142977	478477	232961	952405	2.75527e+06	2.59828e+06	1.73866e+06	147399	4.8131e+06	753215	8118.19	482585	768176	27111.1	13112	3386.7	107748	102635	306792	2460.94	10647.2	195775	9112.22	5137.2	13027.4	53353.7	32362.1	563554	124897	11267.6	48987.2	26634.2	909.127	5710.09	17709	763.651	1497.54	44884.7	27114.1	151054
PLAINS	WW	2.10887e+08	6.31837e+07	5.0925e+07	1.44906e+07	2.11525e+07	1.11609e+07	1.03659e+06	1.46514e+06	259270	681298	397760	825589	2.58275e+06	2.06718e+06	1.97804e+06	139429	3.95899e+06	1.11706e+06	9869.33	456731	669216	34431.2	11436.5	3461.45	96131.4	142639	276331	3153.86	13024.8	232863	8164.77	5941.34	17088.4	66012.7	28259.3	570299	131383	11401.7	56220.5	26151.5	878.101	6682.05	20682	687.889	2209.42	40134.4	30410.3	144922
TAM 86III-26	WW	2.13596e+08	2.44249e+07	7.28324e+07	8.01194e+06	2.11068e+07	1.54115e+07	848262	1.45584e+06	97234.2	1.03278e+06	123867	1.09485e+06	3.9073e+06	1.75989e+06	2.2982e+06	130489	3.36123e+06	480199	6708.97	466539	686818	27186.2	11235.8	3412.81	115906	95551.8	452902	2157.38	7841.04	273843	8793.27	4114.74	17371.4	30430.6	28620.7	881418	196621	9531.9	33705.3	21325	778.752	4680.63	10419	681.075	1027.88	43926.4	38720	229775
TAM 91C-34	WW	1.9809e+08	6.26773e+07	1.02096e+08	9.61443e+06	2.6485e+07	1.75761e+07	1.32125e+06	1.67569e+06	203231	441788	258697	995786	3.22018e+06	3.29654e+06	2.54236e+06	106385	3.3029e+06	743469	13585.8	379896	488495	54895.8	5467.54	5090.7	81165.5	231899	229259	4123.18	18320.4	260838	7970.78	8652.61	29104.7	36636.3	16316.8	501870	122773	14864.1	21541.5	17928.9	807.492	9923.45	13885.7	1171.5	1559.57	29264	52101.9	107535
TAM 94WE-37S	WW	1.91445e+08	7.5008e+07	9.83046e+07	1.16908e+07	1.93502e+07	1.17848e+07	1.27197e+06	1.26066e+06	294322	747145	323403	881618	3.12239e+06	2.30602e+06	1.60661e+06	110668	3.6872e+06	935755	13771.9	392056	536512	49872.1	5559.23	5164.81	80055.5	226588	240118	4573.81	20665.1	248953	7036.62	10119.2	20931.2	47796.1	20009.4	531716	128927	16000.7	32171.2	22526.9	759.379	9668.55	21390.9	1084.92	4366.14	28562.1	31375.1	119560
TIPO CHACO UA 4-4	WW	2.09181e+08	4.01074e+07	6.71056e+07	3.09578e+06	2.3697e+07	1.28643e+07	1.29556e+06	1.4382e+06	148111	358638	239929	1.09194e+06	4.87309e+06	2.85417e+06	1.65558e+06	155480	2.86178e+06	204559	12065.5	409022	627975	49222.3	8734.45	4687.82	77169.5	193363	250119	2813.08	14048.5	210036	8578.4	6718.34	20779	31990.8	18371.3	481316	122317	15943.2	22660.4	17430.4	787.646	8478.36	11485.8	1136.23	2240.78	36845.4	41462.7	115419
VIR-6615 MCU-5	WW	1.87937e+08	1.14783e+08	9.10166e+07	9.81567e+06	2.13867e+07	1.31903e+07	1.42651e+06	1.51936e+06	594004	582786	580067	854263	3.06735e+06	2.86414e+06	1.81576e+06	95520.6	3.46583e+06	878471	16624.6	379521	542016	73553.8	9562.93	5767.42	77497.2	276246	297753	7524.07	23947.9	340358	5424.59	10627.5	32440.3	43965.3	10879.4	686331	186890	18155.4	21660.4	12410.2	737.419	12393.7	14244.2	1608.43	1930	33599.3	76597.4	134290
VIR-7065 ALLEN-333	WW	199566793	3.25643e+07	8.63118e+07	7.10161e+06	2.7357e+07	1.4479e+07	1.49625e+06	1.57226e+06	107164	547305	149605	1.12736e+06	2.82164e+06	3.3029e+06	1.49946e+06	113430	4.7703e+06	388952	11520.3	412389	630697	41312.7	5834.72	4096.94	87736.9	180408	306975	3466.1	15687.8	293836	8385.27	6803.65	20390.7	37092	16576.6	691062	150072	14264.2	26181.4	15753.1	701.421	8317.78	15192.5	859.146	2814.49	32619.6	31139.2	163723
VIR-7094 COKER 310	WW	2.15699e+08	6.47924e+07	4.01981e+07	5.78655e+06	2.10816e+07	1.10888e+07	928074	1.26749e+06	150830	399849	315165	816786	2.08902e+06	1.93411e+06	1.78552e+06	141827	2.81049e+06	390691	10975.5	368769	553429	27723.5	6437.23	3648.77	80854.8	167650	254012	3783.83	16891	223423	9333.58	7213.14	17504.9	75320.6	16626.6	534143	115921	11753.2	54640	16132.9	686.672	7936.21	19398.2	771.318	1159.76	31003.3	29691.6	138457
VIR-7153 D-10	WW	1.98574e+08	4.64934e+07	7.41237e+07	6.66009e+06	3.28128e+07	1.81197e+07	1.04153e+06	1.56736e+06	313863	507100	380700	983817	4.88235e+06	2.04872e+06	2.29463e+06	150353	3.60748e+06	490081	9221.08	483472	709900	30083.7	13385.9	3435.04	130759	134246	374998	3519.91	10177.6	241179	8552.09	5153	12489.7	29515.9	26426.8	654915	175535	8845.35	36515.4	21129.5	791.779	6472.28	13559.1	783.712	1615.51	38742.3	18670.3	228781
VIR-7223	WW	1.83273e+08	4.2381e+07	9.77772e+07	7.90015e+06	2.81134e+07	1.95166e+07	1.2455e+06	1.31537e+06	195878	522690	234813	1.11114e+06	3.30607e+06	3.26417e+06	2.08678e+06	146191	3.24505e+06	579945	11036.3	406345	663548	39243.6	12832	4593.69	97026.6	174603	271524	2515.46	10488.5	226556	7848.76	5845.46	22357.6	35530.4	24077.9	546012	118897	12593.2	43068.6	19713.1	717.56	7028.04	10174.3	1200.92	2165.2	35840.2	47133.1	128308
WESTERN STORMPROOF	WW	2.09781e+08	3.84007e+07	7.01655e+07	7.07434e+06	1.63134e+07	1.03065e+07	1.22211e+06	1.36041e+06	183464	464165	251965	754031	1.97917e+06	2.50212e+06	2.12645e+06	148505	3.24075e+06	475516	11210.3	418200	654629	38846.7	7986.54	4742.88	99133.6	170806	299860	3214.23	14422.8	247315	7870.86	6986.25	23763.8	40550.5	18378.5	598941	151505	13395.3	29254.2	15806.9	795.409	7092.92	13957	930.225	1641.88	35380.8	53409.5	156613
AC 134 CB 4029	WL	1.62151e+08	5.5876e+07	1.44347e+08	1.19859e+07	9.23369e+06	5.80264e+06	3.09843e+06	1.16095e+06	721983	645074	1.84146e+06	828758	1.69492e+06	2.59712e+06	1.34611e+06	107565	2.4422e+06	956092	18424	245465	435444	99623.9	7119.06	6683.95	40742.3	325280	NA	15297	36517.5	359005	5424.47	16029.3	27912.8	88243.7	4498.1	385626	79434.7	31049.7	13375.3	6845.22	731.887	15154.9	39005.6	1650.25	7563.83	15612.1	99389.7	98924.8
CB 4012 KING KARAJAZSY	WL	1.67456e+08	2.94145e+07	1.51104e+08	3.17607e+07	1.33042e+07	5.7648e+06	2.52986e+06	1.34329e+06	532389	771553	662833	948445	1.4486e+06	1.51777e+06	2.16699e+06	87721.3	2.6918e+06	2.83768e+06	16763.1	269178	420783	86017.9	5649.86	6135.14	57332.6	310942	153439	11561.3	25148.7	350389	6362.5	15757.2	28816.7	95867.5	6359.42	452326	108098	30776.2	17573.3	9523.87	703.643	13618.8	35614.9	1465.71	6477.69	14690.1	122192	127945
COKER 310	WL	1.7208e+08	6.01953e+07	1.42478e+08	2.6697e+07	1.22121e+07	6.85261e+06	1.98068e+06	1.22942e+06	452181	821098	585350	752271	1.46157e+06	1.99272e+06	1.85317e+06	77011.1	2.37142e+06	2.13038e+06	14847.5	277206	413376	78245.5	7558.36	6351.65	67168	264983	166261	6241.65	21529	286639	5677.45	10976.2	32499.8	73748	14719.2	472601	95048.8	22527.3	20677	24519.4	733.95	12008.5	22491.9	1506.55	8730.53	18047	75352.1	100993
DeltaPine 393	WL	1.5299e+08	6.10033e+07	1.7235e+08	1.23211e+07	1.0557e+07	8.19137e+06	3.20028e+06	1.03228e+06	750912	673411	884633	894469	1.59431e+06	1.47596e+06	2.05596e+06	92212.6	2.31573e+06	1.2462e+06	18206.5	258404	390023	111498	5631.98	6798.32	53322.8	326072	102659	16891.5	26743.3	385072	4074.02	13357.2	35154.5	118281	5401.26	420739	95609	29216.2	11773.1	9924.24	709.045	13640.8	37049.9	1901.09	8627.82	13257.6	118071	82165
DeltaPine 493	WL	1.63591e+08	7.05487e+07	1.35928e+08	8.80646e+06	1.44301e+07	6.21296e+06	2.53751e+06	852147	903290	634574	633109	674892	912417	1.97786e+06	1.52085e+06	123989	1.86622e+06	729033	16296.7	285566	470404	74171.1	5693.25	6119.31	50110	259980	108141	10311.9	27222.4	332302	6738.58	10827.6	30854.4	96192.8	5920.13	369964	92933.3	23334.3	13098.6	8919.36	681.649	12574.7	55734.7	1370.58	11739.8	13507.4	65537.4	54024
FELISTANA UA-7-18	WL	2.12928e+08	2.9509e+07	6.62197e+07	2.88969e+06	1.38857e+07	6.69183e+06	2.14844e+06	1.55162e+06	339737	517939	545967	1.0752e+06	1.13763e+06	2.03558e+06	1.94321e+06	113713	2.54864e+06	206520	12729.2	324905	519397	56933.9	7999.49	5252.85	88577.2	206494	191194	3839.33	16277.9	273988	7878.62	7591.14	24225.3	67096.3	12696.6	486000	112255	20700.6	23483	16584.2	711.726	9503.14	24074.5	1140.88	2283.52	23653.4	60576.8	124410
FiberMax 958	WL	1.62375e+08	7.54836e+07	157760891	2.02621e+07	1.22166e+07	6.21079e+06	2.95174e+06	994953	816642	1.04577e+06	803005	515240	1.12419e+06	1.70888e+06	1.3817e+06	105416	2.13659e+06	1.92021e+06	15333.2	264434	409683	75418	5444.34	6971.82	46945.3	287909	93955.7	7944.73	23848.3	357379	5983.98	11695.2	36041.7	94012.4	6618.75	363949	87634	30179.3	9685.66	13423.3	661.453	12475.2	44259.5	1407.63	8148.45	12394.7	102697	50405.8
FUNTUA FT-5	WL	1.92451e+08	2.88301e+07	7.2675e+07	9.19977e+06	1.08477e+07	5.54779e+06	2.92688e+06	1.61896e+06	581886	1.38182e+06	760086	794599	900555	1.24489e+06	2.70986e+06	159110	2.78559e+06	748484	17037.2	288268	462357	68922.5	11256.1	6107.11	97409.8	276148	182675	6176.84	25443.5	299857	6949.41	11057.7	25882.1	107354	11957	485858	110054	28571	23188.9	18590.3	704.15	13320.2	30993.6	1658.11	6791.44	16969	80534.9	146302
LOCKETT BXL	WL	1.27129e+08	5.29098e+07	1.7756e+08	7.15959e+06	1.58467e+07	6.62628e+06	2.49397e+06	918124	352663	599376	288089	595833	1.07275e+06	1.42466e+06	1.7535e+06	127140	2.00531e+06	584948	17243.7	251168	385831	76626.6	2947.75	6452.26	39601.8	268170	82939.8	9820.78	31117.9	330783	6569.33	13109.5	29271	99888.5	3485.34	334048	86457.3	24077.6	14299.7	6458.63	732.686	12894.2	54757.9	1369.04	9791.98	9285.03	92491.5	93989.6
MEXICO 910	WL	1.4161e+08	5.33145e+07	1.50185e+08	1.08804e+07	1.52064e+07	6.70067e+06	2.80005e+06	1.04038e+06	581067	537473	599001	966153	2.9693e+06	1.33021e+06	1.53229e+06	120600	1.61163e+06	833073	16366.6	289669	393903	72117.3	5028.83	6333.87	60613.5	255790	140280	6798.77	29362.3	414159	7150.07	12571.4	28728.8	126500	6933.37	448916	122217	28537.1	13789.5	12330.2	700.643	11637.4	68544.8	1201.68	5903.41	16984.5	63957.8	79609.1
PD-3	WL	1.63352e+08	5.60998e+07	1.4409e+08	1.33351e+07	1.4959e+07	6.6427e+06	2.86657e+06	1.2006e+06	376199	638254	412680	797540	1.11372e+06	1.70472e+06	1.71406e+06	110043	2.62927e+06	1.02503e+06	16566.7	296650	438452	97662.3	5080.87	5986.53	57800.2	288424	126347	7531.83	24718	408175	6163.66	10105.2	43083.4	91478.2	5751.43	485874	126870	28417.9	13244.7	8944.43	597.52	13751.4	35829.5	1804.1	6960.57	16956.4	118951	101657
PLAINS	WL	1.70916e+08	7.02731e+07	1.3227e+08	2.64272e+07	1.29098e+07	6.26992e+06	2.43294e+06	1.00546e+06	738301	622646	701537	531692	922984	1.45808e+06	1.15966e+06	103935	2195818	2.10956e+06	16904.4	303131	455766	73856.6	5517.75	5880.23	44427.3	275544	96200.9	11104.4	31977.8	345764	6556.23	10448.1	29402.7	104489	5737.03	378527	84500.5	27967.6	13880.3	8165.16	734.549	10670.9	48674.4	1213.24	13975.7	15047.5	70453.2	64003.9
TAM 86III-26	WL	1.77569e+08	5.78385e+07	1.51367e+08	1.10651e+07	1.26674e+07	5.7957e+06	1.92286e+06	1.05864e+06	350446	1.16007e+06	452935	568880	1.13998e+06	1.47383e+06	1.34056e+06	88204.8	2.08417e+06	1.03937e+06	14715.4	281949	445581	77280.3	4471.03	5566.66	57683	258482	174475	8267.13	21030.2	467073	5490	11938.6	32938.6	89441.9	7016.58	653629	143540	25657.1	15390.2	11188.6	563.505	10858.2	30554.7	1334.14	4005.65	15465.5	104774	89064
TAM 91C-34	WL	1.55692e+08	7.76604e+07	1.45789e+08	1.61452e+07	1.41342e+07	6.67692e+06	3.08398e+06	1.21329e+06	744971	831869	666601	687841	1391607	1.81035e+06	2.20358e+06	105881	2.38557e+06	1.37818e+06	18081.6	281273	413118	101054	5755.04	5859.39	63021.6	309425	165144	12396.6	28943.6	471051	5880.97	11657.3	32455.6	113638	5348.58	614321	154852	23389.4	14305.9	7542.7	623.954	14083.2	37833.2	1990.15	5034.33	18484.6	97047.4	136934
TAM 94WE-37S	WL	1.58458e+08	8.55761e+07	1.37137e+08	6.8772e+06	1.49259e+07	6.4483e+06	1.80442e+06	1.05011e+06	690290	794438	580743	802785	1.44233e+06	1.6117e+06	1.28263e+06	110561	2.5911e+06	656390	16313.5	302970	459292	85006.3	5802.51	6176.33	52882.4	271933	109496	9718.92	24448.8	324481	5232.39	10290.4	31990.6	82210.7	7030.22	404724	99756.7	24170.1	14511.8	10620.4	696.099	11442.9	33026.9	1417.01	6226.33	14275.4	83023.4	65462.2
TIPO CHACO UA 4-4	WL	1.72189e+08	3.29889e+07	1.17243e+08	8.56749e+06	1.39839e+07	5.56636e+06	3.13195e+06	1.37452e+06	421581	772244	457526	697905	1.35051e+06	1.77691e+06	1.87504e+06	113815	2.40967e+06	792336	17624.3	273845	414580	78426.7	6501.78	6093.51	66413.1	289381	140714	8231.13	24824.2	338402	4670.41	11724.1	26370.1	113211	7691.55	411371	104311	25851.3	16699.3	16604.7	643.842	13039.7	39646.4	1429.3	8124.95	17518.9	86474.3	66107.7
VIR-6615 MCU-5	WL	156365988	8.79617e+07	1.50776e+08	1.75586e+07	1.15667e+07	4.3261e+06	2.88805e+06	1.06867e+06	848347	733062	820627	433744	1.20322e+06	1.55567e+06	1.7263e+06	99146.7	2.72464e+06	1.62769e+06	17821.4	244583	395541	93135.2	3782.53	6581.31	35128.9	302945	62344.1	17968.4	34163	339552	5080.43	12506.8	40569.6	86535.2	4481.53	303296	80050.5	27736.8	11109.4	7410.43	734.494	13631.9	33496.4	1473.46	4353.51	11795.7	130709	84232.6
VIR-7065 ALLEN-333	WL	1.60168e+08	4.79458e+07	1.55269e+08	1.73069e+07	1.36967e+07	5.51902e+06	3.23593e+06	1.15262e+06	488640	617440	405390	738312	1.70314e+06	2.47336e+06	1.42488e+06	121408	2.32857e+06	1.53872e+06	14773.7	319313	480946	63280	6479.18	5715.22	60410.8	250908	126417	9277.54	23847.5	328354	5858.1	10241.4	24477.6	78835.7	7385.69	411081	95896.3	22028.5	19108	12140.3	771.372	11556.1	36867.1	1146.72	8396.76	17291.3	60395.3	107427
VIR-7094 COKER 310	WL	1.5409e+08	7.36167e+07	1.63362e+08	1.14547e+07	1.2367e+07	6.7302e+06	2.90803e+06	992344	553074	491927	608629	770911	1.0071e+06	1.50814e+06	1.40171e+06	109282	2.05812e+06	1.0547e+06	15923.8	238554	352654	78461.1	4461.82	6084.29	50353.6	275029	99742.4	8979.28	27110.7	345788	9556.74	12521.2	31598.1	120605	5843.82	410161	88178.3	26360.1	14069.3	10518.1	611.545	11955.9	47572.6	1536.84	5353.44	14677.1	79441.2	90066.3
VIR-7153 D-10	WL	1.82826e+08	2.24537e+07	116526859	7.60555e+06	1.38651e+07	8.44445e+06	2.80637e+06	1.32842e+06	449396	1.1165e+06	358352	974577	1.98359e+06	962365	2.08525e+06	134146	2.28477e+06	584892	15959.7	319664	514027	71684.2	9108.43	5910.75	102760	270779	185788	6976.58	22718.7	364041	6573.13	11131	25890	57762.6	10691.9	467404	131280	25679.4	14426.3	15413.2	762.424	10452.2	24454.9	1383.1	7966.23	19849.2	63816.1	136829
VIR-7223	WL	153989292	5.38142e+07	1.60601e+08	1.18208e+07	1.65021e+07	7.03849e+06	3.14918e+06	1.03477e+06	455244	763653	385333	684664	1.40282e+06	2.46983e+06	1.37837e+06	115010	1.79729e+06	1.04315e+06	18212.9	286187	434434	100611	5741.91	6419.49	49470.2	295485	114657	9051.25	29781.1	332226	NA	12004.8	36032.1	77463.2	5560.47	396382	80829.1	26296	15579.5	7536.08	700.118	14076.4	32260.6	1832.85	10535.4	15379.6	88029.9	66777.8
WESTERN STORMPROOF	WL	1.85684e+08	2.71516e+07	1.18162e+08	3.0183e+07	1.31871e+07	5.99909e+06	3.33616e+06	1.15264e+06	264696	803529	256785	626884	732920	1.97505e+06	1.91022e+06	82571.1	2.25315e+06	2.31509e+06	13581.2	300011	408357	62736.3	3941.66	5802.85	74186.4	235229	142063	7082.1	21404.5	435048	6833.33	10834.4	35857.6	116976	6715.6	526110	157776	23571.6	17976.9	11659.2	739.2	11558.8	49204.2	1303.17	5956.41	14104.4	104686	127875
[truncated: 169 more columns]

## Sheet: BLUEs_Metabolites_2019
Accession	Treatment	2019_GCMS_1	2019_GCMS_2	2019_GCMS_4	2019_GCMS_5	2019_GCMS_7	2019_GCMS_8	2019_GCMS_9	2019_GCMS_10	2019_GCMS_11	2019_GCMS_14	2019_GCMS_15	2019_GCMS_16	2019_GCMS_17	2019_GCMS_19	2019_GCMS_20	2019_GCMS_21	2019_GCMS_22	2019_GCMS_23	2019_GCMS_24	2019_GCMS_25	2019_GCMS_26	2019_GCMS_27	2019_GCMS_28	2019_GCMS_29	2019_GCMS_30	2019_GCMS_31	2019_GCMS_32	2019_LCMS_1	2019_LCMS_2	2019_LCMS_3	2019_LCMS_4	2019_LCMS_5	2019_LCMS_6	2019_LCMS_7	2019_LCMS_8	2019_LCMS_9	2019_LCMS_10	2019_LCMS_11	2019_LCMS_12	2019_LCMS_13	2019_LCMS_14	2019_LCMS_16	2019_LCMS_17	2019_LCMS_18	2019_LCMS_19	2019_LCMS_20	2019_LCMS_21	2019_LCMS_22
AC 134 CB 4029	WW	1.57223e+08	1.13813e+07	7.22463e+07	3.21582e+07	323713	6.53064e+06	548469	7.61726e+06	1.64083e+07	1.97176e+06	5.68809e+06	1.09284e+07	237654	641973	306453	1.91667e+06	1.17167e+06	1.39228e+06	1.70109e+06	247296	591117	446510	142801	391588	1.5493e+06	694035	271432	3801.07	772209	5355.94	1.57902e+06	1375.67	169608	157152	3169.08	875.918	91717.4	1114.97	10079.4	41858	1573.55	124221	14856.9	25944.2	12733.4	358478	25743.6	22991.9
CB 4012 KING KARAJAZSY	WW	2.1216e+08	1.50175e+07	7.86947e+07	3.9456e+07	334643	6.08222e+06	991695	7.01589e+06	1.02121e+07	2.05855e+06	4.86772e+06	7.00252e+06	499947	560089	344180	2.38596e+06	1.11124e+06	985552	1.4781e+06	173175	532216	551282	108858	347384	1.44204e+06	631289	201961	8482.87	692209	13586	1.36731e+06	4450.94	351496	330712	17110.6	861.401	68641.8	1010.65	51038.6	49877.6	1371.88	108353	23009.1	19575.3	28141.3	334986	19240.5	18058.8
COKER 310	WW	181180043	29598744	4.79111e+07	2.1571e+07	505695	4.29465e+06	759764	6.36398e+06	9.9866e+06	2.45501e+06	7.53378e+06	7.15497e+06	257186	781282	414074	1.39219e+06	531167	1.83726e+06	610540	206407	710403	501405	150224	276158	1.35161e+06	722027	205684	8592.71	612755	18798	1.21982e+06	5444	406283	371860	21186.7	591.416	87752.3	939.57	68072.2	69518.3	1280.89	98817.6	28032.5	13385.8	42785.1	317719	20512.6	20722.5
DeltaPine 393	WW	1.91497e+08	1.18335e+07	6.71897e+07	3.10905e+07	411886	7.69487e+06	767099	7.89442e+06	1.11854e+07	2.21877e+06	5.80588e+06	4.96707e+06	277878	825051	360334	2.62343e+06	985642	1.49512e+06	1.45308e+06	248016	638076	730572	211940	347772	1.79851e+06	681229	205322	7443.91	741001	10727.7	1.45677e+06	3203.96	360269	305412	8200.81	749.69	77347.6	1103.8	27322.8	39387.1	1308.79	117320	22559.3	22904.6	26516.1	323518	19061.2	16631.6
DeltaPine 493	WW	210201362	2.49257e+07	4.20272e+07	1.3873e+07	501879	5.00272e+06	477369	8.0597e+06	9.66996e+06	3.11579e+06	5.70442e+06	3.25537e+06	535672	742345	406899	1.52315e+06	656550	1.63875e+06	820261	91774.9	774562	584605	170403	249510	1.21716e+06	659852	238401	11602.2	584812	21743.8	1.19577e+06	8012.13	483598	415269	35808.6	702.659	58730.6	850.16	98093.2	63840.7	1136.53	93923.8	38188.3	18425.2	55512.8	276982	14533.2	14202.6
FELISTANA UA-7-18	WW	1.75034e+08	5.05432e+06	6.36673e+07	2.56313e+07	283333	5.637e+06	1.44314e+06	5.41557e+06	1.41781e+07	3.55017e+06	4.73713e+06	2.12252e+07	335233	748761	284859	1.44562e+06	823180	1.41831e+06	814073	486928	403799	769389	86578.5	295924	1.71373e+06	614540	239679	2984.45	650273	5421.87	1.36847e+06	1369.05	193384	161636	3018.98	812.715	122677	1004.74	8468.79	47837.5	1600.04	117502	14972.8	18332.4	12882.7	372625	20890.5	26531.7
FiberMax 958	WW	2.01557e+08	1.37046e+07	6.18718e+07	2.5731e+07	318136	6.82948e+06	1.10561e+06	6.58905e+06	1.11836e+07	2.16789e+06	6.09199e+06	9.86525e+06	218081	712767	323757	2.19292e+06	883837	1.13088e+06	951466	196742	637442	607166	98421.1	389906	1.48034e+06	738772	227430	5181.33	731080	7044.27	1419856	1754.62	272112	233346	4548.37	859.229	86593.7	1095.86	15698.8	42059.1	1110.2	127998	17226.8	28501	18102.7	337930	23834	23248.6
FUNTUA FT-5	WW	2.18238e+08	6.02937e+06	1.30724e+08	6.32125e+07	470708	4.4121e+06	898302	4.24082e+06	9.81414e+06	2.44525e+06	5.1368e+06	1.04784e+07	362359	603832	250546	897377	668671	1.41863e+06	483517	301248	461734	744611	139185	300045	1.13371e+06	524595	185742	4930.62	634545	8187.59	1.26627e+06	2598.34	259282	241059	9185.77	745.31	79166.5	1008.48	29662.4	59095.8	1312.77	123792	19342	25244.9	19829.5	329241	23948.1	20828.8
LOCKETT BXL	WW	1.77767e+08	2.22413e+07	6.14151e+07	2.72343e+07	500559	4.51647e+06	682963	6.27518e+06	1.03535e+07	1.8531e+06	7.28475e+06	9.28096e+06	218353	733869	339117	1.3214e+06	542387	1.24206e+06	1.04127e+06	170348	715904	481863	110382	265857	1.38679e+06	582808	229968	6197.09	733331	9000.75	1.40727e+06	2950.43	300086	252040	8585.03	885.599	66337.2	1075.91	29743.5	38558.5	1532.3	111219	18645.6	20469	34200.2	358176	28212.8	22000.9
MEXICO 910	WW	1.47548e+08	2.03023e+07	7.44825e+07	2.96052e+07	379114	4.33901e+06	522321	5.27825e+06	1.08609e+07	2.58872e+06	6.84045e+06	9.32983e+06	191864	755226	270904	1.35858e+06	644835	1.56326e+06	1.697e+06	228087	661880	470064	116545	324282	1.1969e+06	615550	254130	5069.08	760336	9118.54	1.46969e+06	2390.64	236451	215264	7744.86	701.364	109655	1096.23	22662.1	38820.9	1308.96	107548	19718.8	14343.4	20256.5	353069	23592.3	21040.1
PD-3	WW	2.01869e+08	8.08809e+06	1.19571e+08	5.24355e+07	517872	5.62312e+06	832808	4.03284e+06	8.99416e+06	4.82846e+06	5.04233e+06	1.00172e+07	726605	599918	346969	954024	563994	1.5331e+06	542348	227571	385818	474669	146225	400555	1.18243e+06	597273	183753	NA	619496	NA	1.25246e+06	NA	NA	NA	NA	601.345	56658.3	911.97	NA	NA	1118.65	118976	21508.9	NA	29135.8	295275	20631.7	16671.2
PLAINS	WW	2.02498e+08	1.19539e+07	1.25552e+08	6.2978e+07	472601	6.74305e+06	758870	5.63188e+06	9.50802e+06	2.42553e+06	4.70264e+06	1.16913e+07	335423	618614	322326	1.54971e+06	596799	1184280	742960	334340	464653	569029	128641	368878	1.42039e+06	496811	208067	4559.07	686419	6382.88	1.3571e+06	1860.36	245854	231053	5506.36	697.225	92369	1000.76	16623.7	38547	1429.73	125856	14307.7	18392.8	12705.7	351329	24152.6	14346.5
TAM 86III-26	WW	1.84971e+08	2.65521e+07	2.21198e+07	8.67199e+06	NA	3.27284e+06	941651	3.76122e+06	8.83724e+06	1.1328e+06	6.47788e+06	7.43311e+06	188221	837636	390282	822885	695869	1.48334e+06	918233	225972	561641	383199	260738	266554	994010	721020	264616	7795.09	671476	13912.7	1.30188e+06	4514.11	377471	333962	16642.3	714.496	83504.7	936.87	48598.4	56579.8	1280.07	93787.6	27248	16769.8	39682.9	314115	19267	16315.8
TAM 91C-34	WW	1.87481e+08	4.2399e+07	5.01812e+07	2.68416e+07	877665	5.48387e+06	741160	6.96322e+06	1.29152e+07	2.05268e+06	8.37356e+06	4.83256e+06	507507	973172	756571	1.78625e+06	891152	2.45291e+06	1.5245e+06	166429	870773	479660	389409	295791	1.29318e+06	954668	304435	12988.2	573446	27893.5	1.16084e+06	8212.11	525276	437225	31311.8	762.687	48088.2	899.56	98657.4	84117.9	1266.89	69586.1	42777.7	17890.2	79758.2	316243	18600.7	16490.2
TAM 94WE-37S	WW	2.1951e+08	1.65002e+07	7.21327e+07	3.36209e+07	603402	5.30557e+06	538645	5.70023e+06	1.07149e+07	1.61467e+06	5.84305e+06	6.15049e+06	219377	684158	382948	1.29743e+06	601013	1.53329e+06	928553	161806	665265	493316	216889	300025	1.18502e+06	498150	189493	8289.33	668953	13715.7	1.33056e+06	4206.58	368174	342749	16870.3	851.882	84520.2	1027.67	46578.9	49636.6	1203.43	104098	24817.4	14089.1	34576.1	318175	16434.3	19228.2
TIPO CHACO UA 4-4	WW	2.12539e+08	9.99919e+06	6.18285e+07	2.76817e+07	294132	5.51739e+06	980546	7.41647e+06	1.35434e+07	2.87731e+06	5.68718e+06	6.60993e+06	274826	688413	267278	1.68191e+06	877304	1.22097e+06	1.27181e+06	226410	674840	596649	114168	317104	1.48793e+06	613534	219368	5221.03	744416	7735.59	1.44556e+06	2180.93	268874	234679	6409.74	798.141	95150.2	1230.69	20396.1	63473.7	1298.56	121674	17754.9	13300.6	16403.5	345374	20400.9	21840.1
VIR-6615 MCU-5	WW	2.09981e+08	1.59452e+07	7.90325e+07	3.92681e+07	549581	6.78256e+06	869769	7.67457e+06	9.32058e+06	1.74411e+06	6.28678e+06	9.98587e+06	252875	689089	282125	1.63669e+06	1.01987e+06	1.47899e+06	1.55443e+06	228779	708705	453658	158038	357982	1.35403e+06	477471	172258	5649.54	680775	8757.69	1.31886e+06	2806.48	252153	233821	10747	634.519	75316.8	1026.7	30975.3	47813.1	1295.86	103523	21766.5	23703.8	19160.7	308938	23658.6	19203.6
VIR-7065 ALLEN-333	WW	1.51021e+08	1.91376e+07	8.42352e+07	3.78346e+07	354387	5.2046e+06	375069	8.57851e+06	1.23665e+07	4.35403e+06	5.64033e+06	6.3986e+06	232412	638803	267198	2.06913e+06	897097	1.44523e+06	1.7597e+06	219413	777717	422319	168773	343917	1.07807e+06	759698	204903	6668.1	707395	12163.4	1.43386e+06	3468.02	285984	279313	13801.6	799.874	110119	1007.59	43088.9	50887.1	1386.55	110878	20691.3	25334.9	40019.3	335405	22718.1	21766.2
VIR-7094 COKER 310	WW	187687261	1.29544e+07	7.18211e+07	3.65903e+07	398698	6.47128e+06	983890	7.36611e+06	1.18586e+07	2.7913e+06	6.43177e+06	8.76132e+06	329845	714884	410060	1.40383e+06	610220	1.42699e+06	846296	403432	542676	653681	146583	351720	1.69236e+06	658942	242977	4328.33	697715	6735.5	1.38366e+06	1699.82	205326	181862	3972.33	746.91	107561	1054.96	14723.5	44995.5	1321.42	119337	16747.8	23159.3	16388.2	344489	22372.4	22176.7
VIR-7153 D-10	WW	2.07362e+08	7.25363e+06	6.4957e+07	2.56402e+07	223431	6.49601e+06	1.01366e+06	4.29352e+06	1.06715e+07	3.00076e+06	4.3221e+06	1.33648e+07	380211	596420	309654	1.61657e+06	723471	1.22539e+06	931130	309064	475895	608767	66699.8	372283	1.48623e+06	647863	228827	3274.76	745695	4571.64	1.48466e+06	1344.84	178780	155461	3179.96	862.346	99375.3	1058.84	9802.18	34727.3	1557.99	141988	14305.8	25248	17167.2	385470	26893.1	16471.7
VIR-7223	WW	1.94997e+08	1.61365e+07	8.04463e+07	3.48218e+07	436373	5.65273e+06	1.00269e+06	6.81843e+06	1.10635e+07	3.15887e+06	4.5932e+06	1.05573e+07	279046	644882	256677	1.42774e+06	726805	1.23837e+06	927367	228275	611918	510496	111030	353580	1.3214e+06	523353	194055	6521.2	677584	9009.58	1.40212e+06	2848.46	342440	276376	7786.29	855.028	74105.6	1056.82	30633.7	42799.8	1365	104859	22075.5	22463.4	22725.7	327313	22227.4	16396.7
WESTERN STORMPROOF	WW	2.08539e+08	6.42198e+06	1.06121e+08	4.62755e+07	285294	6.07809e+06	1.36146e+06	6.52786e+06	8.18841e+06	1.51133e+06	4.70967e+06	1.56006e+07	596818	575735	333247	1.3927e+06	663099	1.26015e+06	720254	375783	421025	511024	118724	380499	1.22482e+06	564953	191509	4986.95	728457	6700.36	1.40655e+06	1821.05	247201	207419	4379.17	965.532	84461.7	1175.52	14884.9	53756.9	1408.73	121263	19263.1	16031.1	20989.3	339161	22080.2	23601.6
AC 134 CB 4029	WL	2.21446e+08	5.0529e+07	3.48695e+07	1.6755e+07	888999	3.12256e+06	631364	5.52478e+06	5.70581e+06	3.02926e+06	8.54676e+06	2.54155e+06	1.46831e+06	721125	1.77332e+06	402130	302478	3.71106e+06	422579	79882.9	566034	301884	360011	113349	799492	940307	173738	15792.8	426472	50092.8	967904	12836.3	616837	571438	92561.6	582.815	42075.7	779.755	182258	102907	863.214	47844.8	59456.4	13574	108490	235633	9740.23	14051.8
CB 4012 KING KARAJAZSY	WL	1.83881e+08	3.33553e+07	2.76825e+07	1.19602e+07	749294	3.59485e+06	514609	4.54752e+06	4.43708e+06	4.53588e+06	6.73762e+06	3.62698e+06	1.27815e+06	721038	877355	714317	384595	2.28657e+06	465435	84637.8	NA	363488	193658	142506	1.1178e+06	1.01654e+06	215967	13796.5	475985	40138.2	1.02e+06	11233.8	573173	510345	75739.7	504.845	51218.5	707.02	140417	92995.8	903.754	76694.7	47727.2	16174.5	100841	237840	12202.8	11972.1
COKER 310	WL	2.32722e+08	4.60781e+07	2.32252e+07	1.39617e+07	885264	3.34875e+06	689447	4.17281e+06	6.53591e+06	3.90149e+06	8.57814e+06	1.33567e+06	779686	964538	859888	407938	260002	3.46636e+06	378878	149169	741500	482710	345946	101918	953652	843813	220601	14777.3	472616	49007.9	1.01197e+06	10642.2	585013	554302	85929.5	536.058	36979.5	787.945	152178	119291	875.004	49936.3	61468.1	7405.37	116962	255497	10208.2	14849.7
DeltaPine 393	WL	2.28304e+08	3.06371e+07	6.42933e+07	3.42983e+07	799643	4.21634e+06	399990	4.46201e+06	6.48244e+06	2.41835e+06	5.46551e+06	2.54357e+06	1.24344e+06	781838	971969	639375	486048	2.62893e+06	876820	62391.9	358801	364314	444939	124420	1.01605e+06	784689	164013	11052.2	510261	30996.1	1.06911e+06	8678.12	599109	550342	51883.3	530.624	51147.9	765.65	109693	104098	1076.7	94935.9	38912.7	11770.7	70504.7	261509	15534.1	13906.6
DeltaPine 493	WL	2.04364e+08	2.84694e+07	3.84625e+07	1.88368e+07	1.06331e+06	4.15608e+06	334841	4.885e+06	8.09983e+06	3.77603e+06	6.52531e+06	2.66974e+06	890759	885583	713757	653188	390174	2968830	414546	87150.6	513371	381529	272642	107981	1.00595e+06	774229	198425	NA	NA	NA	1.27196e+06	NA	NA	NA	NA	616.204	49490.3	900.775	NA	NA	1123.81	88683.1	26097.3	14034.6	53312.8	302396	16827.2	15510.5
FELISTANA UA-7-18	WL	1.9389e+08	3.12528e+07	1.83293e+07	6.98386e+06	922355	6.22181e+06	435666	3.91221e+06	6.22789e+06	4.17692e+06	5.96534e+06	4.5402e+06	780733	786541	1.15374e+06	738944	338009	3.41619e+06	486634	91860.1	480642	279464	125960	100775	1.32835e+06	839892	242091	16858.5	390804	60141.1	886046	15317.5	634516	485335	111642	429.676	23046.6	700.295	205535	105872	818.232	44349	62175.8	8791.02	162792	214620	8902.6	11818.8
FiberMax 958	WL	2.33643e+08	1.7462e+07	8.9962e+07	5.31931e+07	710185	3.49406e+06	889313	4.60596e+06	4.69553e+06	4.78068e+06	5.38695e+06	4.35271e+06	781677	671808	635308	621716	416818	1.992e+06	569765	135174	514271	339116	175455	153685	856841	609603	177675	15766.1	412362	53886	927612	13502.4	658594	590371	97250.7	488.438	59464.6	775.945	178910	86056.2	826.382	35440	62043.1	7967.86	113170	262857	10062.2	13132
FUNTUA FT-5	WL	2.06052e+08	1.39563e+07	7.6708e+07	3.55162e+07	484652	4.74398e+06	665684	6.33949e+06	1.0979e+07	3.32839e+06	6.35131e+06	7.41807e+06	436222	660425	382473	1.48825e+06	621884	1.9731e+06	751900	162722	468308	347813	164193	295487	1.12724e+06	690310	191285	14238.5	424785	46997.4	931688	12599.1	608024	548470	86940.2	462.917	46001.1	700.31	188144	99816.9	803.375	63297	52012.9	6336.18	110591	235306	11427	14664.5
LOCKETT BXL	WL	1.85785e+08	4.72769e+07	1.95954e+07	9.1054e+06	931356	4.32881e+06	389505	4.39324e+06	7.31741e+06	1.87129e+06	7.32536e+06	3.19599e+06	981575	827051	1.06503e+06	957391	333621	2.56666e+06	673486	93199.1	582129	461286	142901	90032.7	1.32175e+06	836568	227976	15628.7	437737	51184.3	943218	12351	607446	542535	71250.2	449.336	48541	708.6	170170	128835	899.068	51652.7	63417.8	12213.7	147774	259583	10731.4	16346.2
MEXICO 910	WL	2.27405e+08	5.84546e+07	3.9351e+07	2.34867e+07	807538	4.15611e+06	371897	4.20301e+06	5.39009e+06	1.91304e+06	6.71578e+06	3.1427e+06	569087	596657	946977	1.07306e+06	397131	2.51328e+06	534206	104985	417934	487856	249347	126501	1.13961e+06	656435	173613	18145.1	318150	61069	774706	14725.4	551206	522558	130333	364.756	45854.7	574.71	232548	147644	635.757	44625	59612.2	7916.72	128069	222030	9534.89	11029.3
PD-3	WL	202401671	4.8836e+07	3.24688e+07	1.46205e+07	1.29198e+06	3.55987e+06	431857	3.57949e+06	5.71074e+06	2.35511e+06	8.25165e+06	4.91902e+06	861628	841827	879938	862144	333876	3.24521e+06	604791	76260.8	519607	374814	217155	137415	976936	827065	168049	14787.4	455488	46899.3	959597	11891	603576	555570	75696.7	520.292	35072.4	721.695	168507	124448	922.043	60692.3	60241.9	19038.7	117265	240838	11160.7	12948.6
PLAINS	WL	1.63262e+08	1.77169e+07	3.57797e+07	1.56945e+07	393862	3.97465e+06	587426	3.1699e+06	4.62709e+06	4.46246e+06	4.89863e+06	3.54395e+06	488015	757518	540743	684315	371163	2.3988e+06	447781	180647	367836	470454	103261	173961	1.13646e+06	795148	285107	16996.2	393358	54563.2	898828	14013.3	595479	540237	95909.4	420.148	59551.6	638.61	204972	112991	917.304	40593.5	63146.3	10164.8	145299	232902	6152.23	13861.6
TAM 86III-26	WL	2.08826e+08	2.49033e+07	1.4694e+07	6.1025e+06	389190	3.47104e+06	489648	3.51012e+06	5.74188e+06	1.90681e+06	5.40794e+06	2.82256e+06	498516	684895	923222	580845	436945	2.07028e+06	484796	117257	580355	233358	339025	120782	1.12202e+06	773709	244414	17007.9	402684	53909.7	896852	13939.3	588073	512943	96356.8	452.331	34420.2	660.09	188776	147320	842.179	37919.4	69760.6	12710.4	175076	232164	10928.3	11001.6
TAM 91C-34	WL	2.15922e+08	6.0432e+07	2.62886e+07	1.11855e+07	1.13545e+06	4.50443e+06	910728	3.80171e+06	4.09054e+06	4.81465e+06	1.16493e+07	2.06513e+06	781413	1.32609e+06	1.52803e+06	660306	496446	4.49812e+06	729581	176792	837766	551932	555270	258421	1.14662e+06	978986	223903	13192.9	492617	43002.8	1.02748e+06	11469.6	576268	552369	77897.4	571.27	33918.1	773.78	159073	100878	822.11	55031	51252	5864.71	106378	245716	12626.8	10297.5
TAM 94WE-37S	WL	2.08473e+08	1.96101e+07	4.06009e+07	2.09705e+07	756513	2.86032e+06	316950	4.34321e+06	8.31289e+06	1.85983e+06	5.08042e+06	2.2374e+06	850037	686298	703615	601875	369157	2.10963e+06	585520	106048	408847	402419	310080	138361	880330	794019	199382	12759.5	496466	39345.4	1.06989e+06	7836.22	590357	580832	58045.3	555.152	67482.3	781.475	121128	101218	994.78	79344.9	50129.5	10422.5	88187.5	299779	14834.7	16013.6
TIPO CHACO UA 4-4	WL	2.08771e+08	6.80533e+06	9.74953e+07	5.48296e+07	564059	3.23891e+06	899585	3.36125e+06	5.6672e+06	4.28077e+06	5.24024e+06	4.65854e+06	477067	600697	361540	647788	410370	1.6068e+06	475370	161351	332492	371821	189746	182407	788247	542827	157678	17262.9	413714	60083.2	943991	14575.7	648113	541696	82845	374.802	36018.1	725.52	176460	107042	777.428	41516	74214	9038.05	162166	236950	9496.33	15070
VIR-6615 MCU-5	WL	2.40754e+08	1.93775e+07	6.43192e+07	3.10222e+07	696081	4.07153e+06	429674	5.47308e+06	6.23366e+06	3.94109e+06	5.40312e+06	4.9483e+06	733897	694161	554607	938917	398885	2.01041e+06	518005	103844	362853	329180	252507	147826	929180	607756	152722	15961.5	441440	55282.8	969739	13507.7	635713	571336	93598.9	394.884	38392.8	693.635	140925	113118	890.053	59663.6	51928.3	8103.62	122981	237724	11689.3	13102.7
VIR-7065 ALLEN-333	WL	2.03333e+08	2.2566e+07	4.39645e+07	2.28266e+07	1.04201e+06	3.58271e+06	435475	6.18429e+06	5.54703e+06	5.81875e+06	6.98486e+06	3.13612e+06	805518	727393	649707	575728	342820	2.40277e+06	716759	100863	444702	375650	240060	160091	884256	694994	195262	15099.5	480799	40772.3	1.00159e+06	11605.2	620471	555517	74263.3	498.437	35436.6	775.01	154784	108182	854.408	77345.2	44036.7	8032.38	93874.3	252465	11160	14496.6
VIR-7094 COKER 310	WL	2.17605e+08	5.28082e+07	3.87449e+07	1.79735e+07	1.01349e+06	4.84697e+06	613364	4.70709e+06	6.66754e+06	3.01157e+06	7.7886e+06	2.79434e+06	725188	828560	1.02277e+06	914102	383293	2.86438e+06	409141	123213	446375	459792	351103	117699	1.27747e+06	742608	210773	15063	465554	44705.8	1.01063e+06	11693.4	619002	562446	77181	558.542	46964.8	721.665	156377	120943	832.147	69615.6	59504.5	9676.04	111533	241317	9392.06	12202.7
VIR-7153 D-10	WL	2.306e+08	9.05366e+06	5.65731e+07	2.50073e+07	398606	3.29126e+06	550136	2.86563e+06	5.65479e+06	3.28326e+06	4.70865e+06	4.33672e+06	963239	687935	445671	541976	320267	1.85063e+06	498664	80705	416807	408690	108708	195161	845100	892346	194465	16661.4	408427	62822	911048	13693.8	572911	555684	123707	508.386	30551.4	704.465	205851	156522	846.678	47639.2	73457.9	11018.9	143071	220238	8792.22	10920.4
VIR-7223	WL	1.62511e+08	2.74094e+07	1.92603e+07	7.35378e+06	887057	4.54683e+06	545787	3.28674e+06	5.32952e+06	3.24014e+06	5.54722e+06	3.33993e+06	390357	797714	815556	843151	438239	2.96149e+06	479297	92923.7	483027	269821	152817	117909	1.28327e+06	718368	263583	15213.1	453239	47195.6	991333	12481.2	608145	535714	76813	443.545	35227.4	681.395	166500	109417	836.548	58618.4	55659.9	10772.2	119879	240659	11548.9	11736.5
WESTERN STORMPROOF	WL	2.22943e+08	9.8304e+06	1.17911e+08	5.87528e+07	563873	3.66336e+06	939215	3.73884e+06	7.15462e+06	2.24422e+06	6.00095e+06	4.76618e+06	864961	619897	598707	630285	475963	2.16218e+06	364770	199154	303137	340319	191773	189745	880812	671054	181405	18102.1	389853	57648.4	870443	14361.2	579154	512202	103488	429.692	35757	639.34	192885	124256	759.036	45009.8	68093.1	10441	126697	208968	9438.88	12104.5
[truncated: 403 more columns]

## Sheet: BLUEs_Hyperpectral_2018
Accession	Treatment	R0350	R0351	R0352	R0353	R0354	R0355	R0356	R0357	R0358	R0359	R0360	R0361	R0362	R0363	R0364	R0365	R0366	R0367	R0368	R0369	R0370	R0371	R0372	R0373	R0374	R0375	R0376	R0377	R0378	R0379	R0380	R0381	R0382	R0383	R0384	R0385	R0386	R0387	R0388	R0389	R0390	R0391	R0392	R0393	R0394	R0395	R0396	R0397
AC 134 CB 4029	WW	0.0675823	0.0666463	0.065773	0.0613965	0.0547323	0.051855	0.0570014	0.0605554	0.0564426	0.0507147	0.0486066	0.0519662	0.055909	0.0523368	0.0518469	0.0539516	0.053481	0.0522436	0.0509942	0.050077	0.0508521	0.0490942	0.0472716	0.0478736	0.0513466	0.047943	0.0433688	0.0431287	0.0446849	0.0444679	0.0439616	0.0441854	0.0432985	0.0425191	0.0418176	0.0403002	0.042045	0.0433478	0.0417146	0.0387221	0.0393926	0.0410602	0.0403473	0.0405846	0.0386026	0.0380614	0.0393437	0.0399088
CB 4012 KING KARAJAZSY	WW	0.0685776	0.0654289	0.0649223	0.0607914	0.053669	0.0588935	0.0626144	0.060757	0.0549396	0.0569051	0.054761	0.0524989	0.0541475	0.0513297	0.0516648	0.0525869	0.0523703	0.0535707	0.0535458	0.0528736	0.0514736	0.0526137	0.0523055	0.0489959	0.0522221	0.0497012	0.0465818	0.0496846	0.04774	0.0468447	0.0474876	0.0475916	0.0479246	0.0469095	0.0446368	0.0428718	0.0434954	0.0445264	0.044973	0.0455132	0.044261	0.0423778	0.0418787	0.0439364	0.043164	0.0430069	0.0425961	0.0413108
COKER 310	WW	0.0715827	0.0663035	0.0578116	0.0552237	0.0589984	0.0591239	0.0577508	0.0558295	0.0531219	0.0514624	0.0518305	0.0546575	0.0550343	0.0487525	0.0498852	0.0548517	0.0547772	0.0538959	0.051423	0.0488784	0.0510535	0.0498245	0.0474632	0.0460685	0.0496259	0.0473971	0.0438987	0.0424511	0.0449905	0.0461916	0.0444851	0.0403965	0.0422945	0.0432798	0.0418614	0.0402444	0.0397928	0.040604	0.0416379	0.0392535	0.0384833	0.038695	0.0380619	0.0409089	0.0392598	0.0377484	0.0380865	0.037043
DeltaPine 393	WW	0.065885	0.0601043	0.0612846	0.0591036	0.0525218	0.0530086	0.0522158	0.0532437	0.0565143	0.0525045	0.0493906	0.0504856	0.0517226	0.0495213	0.0514069	0.0547123	0.0518038	0.0490544	0.0480236	0.0489381	0.0488011	0.0470357	0.0463381	0.0482747	0.0497603	0.0468878	0.0435613	0.0426482	0.0426533	0.0435773	0.0440817	0.0420698	0.041949	0.0416521	0.0407909	0.0389935	0.0413212	0.0431109	0.0412921	0.0396907	0.0384455	0.0376679	0.0381576	0.0385397	0.0391423	0.0379477	0.0384402	0.0379647
DeltaPine 493	WW	0.0633946	0.0565211	0.0589276	0.0605199	0.0585628	0.0582007	0.0588398	0.0586725	0.0556202	0.0562613	0.0525387	0.0506983	0.0544798	0.0523683	0.0538785	0.0548211	0.05083	0.0510559	0.0508872	0.0499354	0.0520398	0.0485128	0.0485905	0.0537567	0.0495885	0.0480792	0.0483951	0.0490259	0.0470668	0.0466947	0.0474343	0.0472871	0.0451842	0.0443726	0.0447579	0.0437528	0.0434889	0.0436583	0.0436337	0.0432629	0.0434635	0.0427794	0.0401547	0.0393801	0.0415493	0.0405097	0.0410374	0.0404619
FELISTANA UA-7-18	WW	0.0656083	0.0614377	0.0631671	0.0641515	0.0608234	0.0582562	0.0582489	0.0583148	0.0573904	0.0547893	0.0542259	0.0554162	0.0562322	0.0545147	0.0551986	0.0550719	0.0541831	0.053995	0.0533641	0.0526236	0.0529298	0.0510496	0.0501449	0.050955	0.0501681	0.0511135	0.0504078	0.0480581	0.0481433	0.0478336	0.0473659	0.0482381	0.0461525	0.0454129	0.0462081	0.0444959	0.0445012	0.0459295	0.0472258	0.046161	0.0439488	0.0420025	0.0410011	0.0414197	0.0422973	0.0410735	0.0409548	0.0399504
FiberMax 958	WW	0.0675326	0.0657802	0.0616295	0.0602271	0.0606025	0.0581199	0.0577212	0.0577863	0.0562211	0.0542589	0.0526724	0.0531042	0.0545927	0.0520511	0.052928	0.0536759	0.0516778	0.0518752	0.0512398	0.0501275	0.052693	0.0498919	0.0475675	0.0485815	0.0500096	0.0500052	0.0473832	0.0440901	0.0464304	0.0482809	0.0475858	0.0449546	0.0445137	0.045267	0.0451449	0.0424425	0.0429151	0.0441407	0.044084	0.0422485	0.0416556	0.0420276	0.042122	0.0406788	0.0403719	0.0408818	0.0403752	0.0399387
FUNTUA FT-5	WW	0.0660637	0.0635172	0.057381	0.054109	0.0557544	0.0522299	0.0500709	0.049321	0.0493489	0.0477418	0.0478331	0.0492158	0.0463796	0.045945	0.0505149	0.0534538	0.0506588	0.0495107	0.0469325	0.0460347	0.0477473	0.045705	0.0440353	0.0445267	0.0447591	0.0442753	0.0441929	0.0436577	0.0406477	0.0402836	0.041426	0.0405265	0.0411222	0.040599	0.0393124	0.0372098	0.0384524	0.0393682	0.03869	0.0391958	0.0384393	0.0369358	0.036714	0.0366403	0.0379643	0.0377009	0.0370678	0.0358683
LOCKETT BXL	WW	0.0659671	0.0672622	0.060333	0.0559251	0.0580167	0.0574896	0.0572593	0.0550901	0.052308	0.0527819	0.0506652	0.0503156	0.0530874	0.0504014	0.0513822	0.0522557	0.0483496	0.0500569	0.051485	0.050476	0.0495427	0.0476318	0.047466	0.0483513	0.0487242	0.0457525	0.0429262	0.0434648	0.0453769	0.0434404	0.0414147	0.0442053	0.0433462	0.0417511	0.0408893	0.0374212	0.0405088	0.0428607	0.0407191	0.0392836	0.0386571	0.0390847	0.0396829	0.03951	0.0382714	0.0379427	0.0373659	0.0371053
MEXICO 910	WW	0.0678636	0.0647524	0.0610472	0.0595715	0.05875	0.0562077	0.0554762	0.0549497	0.054357	0.051799	0.0512162	0.0519615	0.0521146	0.0502041	0.0498284	0.0499852	0.0487541	0.0491773	0.0504699	0.051122	0.0505494	0.0485991	0.0466322	0.0457066	0.0481604	0.0470851	0.0450564	0.0435001	0.0446092	0.0450362	0.0435524	0.0407239	0.0414083	0.0415765	0.040846	0.0407713	0.0411795	0.0411552	0.0405857	0.0400452	0.0390711	0.0384467	0.0389334	0.0413663	0.0393038	0.0376259	0.0378546	0.0379333
PD-3	WW	0.0606372	0.0623781	0.0561604	0.0539752	0.0588666	0.0562712	0.0527332	0.0510124	0.0513597	0.0543236	0.0529195	0.0517645	0.0528009	0.0520332	0.0507069	0.0488993	0.0512762	0.0532592	0.0517785	0.048731	0.0497482	0.0472949	0.0450393	0.0446161	0.0471248	0.0450854	0.0423217	0.0437949	0.0435768	0.0416716	0.0399748	0.0409435	0.0414507	0.041209	0.0403163	0.0368638	0.039225	0.0409873	0.0394224	0.0401579	0.0404299	0.0400586	0.0394722	0.0390769	0.037577	0.0373331	0.0380528	0.0367176
PLAINS	WW	0.0639544	0.0569881	0.0550171	0.0552956	0.0565259	0.0584465	0.0581786	0.0549625	0.0499006	0.055941	0.0549452	0.0498055	0.0479987	0.0495677	0.0519292	0.0509861	0.0491852	0.04979	0.0491111	0.0479516	0.0487453	0.0476824	0.0473406	0.0483035	0.0499505	0.0472349	0.0440027	0.0462688	0.0451902	0.0444666	0.0444024	0.0447711	0.0451558	0.0443238	0.0422995	0.0408183	0.040082	0.0411025	0.0430428	0.0419154	0.0406505	0.0399017	0.0394741	0.0394698	0.0402318	0.0394309	0.039392	0.0394046
TAM 86III-26	WW	0.0635793	0.0588938	0.0590219	0.0582416	0.0562751	0.0570766	0.0580783	0.05508	0.0471918	0.0545391	0.0526044	0.0482321	0.0497342	0.0497125	0.0512045	0.0507641	0.047954	0.0502416	0.0512493	0.0498115	0.0483097	0.0475011	0.0475597	0.0475306	0.049326	0.0468855	0.0437584	0.0442759	0.043831	0.0436143	0.0436984	0.0440732	0.0436186	0.0429148	0.042155	0.0411548	0.0414691	0.0419644	0.0422786	0.0423903	0.0413389	0.0395192	0.038106	0.0389586	0.0406575	0.0396029	0.0391986	0.0386096
TAM 91C-34	WW	0.0632858	0.0614383	0.0646187	0.0635445	0.057578	0.0562372	0.0575265	0.0577301	0.0556522	0.0552199	0.0523528	0.0509948	0.0540204	0.052125	0.0530923	0.0539269	0.0514871	0.0545892	0.0543321	0.0509288	0.0502634	0.0501141	0.0497342	0.0491785	0.0500606	0.0498323	0.0476728	0.0442001	0.0476031	0.0487232	0.0465877	0.0443729	0.0444997	0.0444587	0.0433175	0.0408673	0.0432132	0.0450545	0.0439777	0.0424576	0.0416131	0.0416142	0.0423993	0.042454	0.0417447	0.0422008	0.0403726	0.0397025
TAM 94WE-37S	WW	0.0620601	0.0608637	0.058555	0.0544472	0.0519321	0.0536771	0.0523898	0.049989	0.0502822	0.0502954	0.0496539	0.0502222	0.0481565	0.0464905	0.0491851	0.05063	0.0507999	0.0497123	0.049273	0.0491428	0.0470116	0.0450759	0.0453648	0.0449971	0.0451307	0.0458904	0.0448199	0.0409783	0.0418004	0.0419499	0.0406571	0.0398675	0.042288	0.0421073	0.0396136	0.0368219	0.0396945	0.041521	0.0395788	0.0406521	0.0393496	0.0372365	0.0371485	0.0366586	0.0384692	0.0383784	0.0378099	0.0364551
TIPO CHACO UA 4-4	WW	0.0651634	0.0615207	0.0578225	0.0554541	0.0549402	0.0613168	0.0627378	0.057675	0.0498255	0.0583418	0.0589353	0.053788	0.0495927	0.049947	0.0534999	0.0541366	0.0519332	0.0546615	0.0549246	0.0513837	0.0465404	0.0502839	0.0547861	0.0532713	0.0503966	0.0485424	0.0477799	0.0485106	0.0471858	0.047183	0.0481328	0.0488863	0.0497761	0.048548	0.0455258	0.0434212	0.0420863	0.0431098	0.0456157	0.0427795	0.0411234	0.040216	0.03939	0.0442412	0.0433123	0.0412551	0.0417231	0.0409483
VIR-6615 MCU-5	WW	0.0630344	0.0651446	0.0593738	0.056453	0.0602227	0.0584789	0.0538293	0.0498079	0.0492315	0.0540941	0.0522397	0.049611	0.0517347	0.0524186	0.0509002	0.0478214	0.0494669	0.0514562	0.0487189	0.0453961	0.0497253	0.0474693	0.0433138	0.0426104	0.0485564	0.0485426	0.0451398	0.043583	0.045436	0.0439333	0.0406378	0.0408199	0.0412958	0.0410255	0.0405758	0.0402275	0.0414867	0.0421189	0.0420226	0.0428424	0.0420649	0.0403694	0.0397031	0.0411473	0.0400815	0.0394143	0.0390688	0.0386188
VIR-7065 ALLEN-333	WW	0.0647815	0.0609615	0.0557624	0.0570618	0.0602842	0.0553355	0.0537498	0.0534757	0.0507903	0.0503706	0.0517144	0.0537243	0.0511655	0.0494986	0.050416	0.0517846	0.0515665	0.0499035	0.0498112	0.0504867	0.0491345	0.0457598	0.0446931	0.0462599	0.0474733	0.0481525	0.0474765	0.0428795	0.0429992	0.0437299	0.0427956	0.0401966	0.0408724	0.0414932	0.0414512	0.0400436	0.041396	0.0414292	0.0383527	0.0376277	0.0387316	0.0392941	0.0381392	0.0380522	0.0390693	0.0386749	0.0376501	0.0363546
VIR-7094 COKER 310	WW	0.0631122	0.0629871	0.0613846	0.0583351	0.0552677	0.0561708	0.0579404	0.0588635	0.0568419	0.0555611	0.0520423	0.0520958	0.0563486	0.0539926	0.0533468	0.0517825	0.0500492	0.0510018	0.0510725	0.0501022	0.0523572	0.0486426	0.0472215	0.0504802	0.049762	0.049654	0.0479349	0.04563	0.0474419	0.0487517	0.0483005	0.0470794	0.0442222	0.0431733	0.0439581	0.0430919	0.0435024	0.0442311	0.0441352	0.0426612	0.0429102	0.0425443	0.0393223	0.0388785	0.0403847	0.0403136	0.0404975	0.038851
VIR-7153 D-10	WW	0.0626648	0.0617387	0.0617693	0.0599039	0.057324	0.0578661	0.0570327	0.0579038	0.0590681	0.0553109	0.0533497	0.0558244	0.0564247	0.0525879	0.0529052	0.0536648	0.0528621	0.0529446	0.0528287	0.0520909	0.0516573	0.050666	0.0501762	0.049263	0.0489253	0.048605	0.0476836	0.0479183	0.0489335	0.0470618	0.0451233	0.0478346	0.0480174	0.0456786	0.0434863	0.0421892	0.044621	0.0456972	0.0435482	0.0426126	0.0417448	0.0414122	0.0414518	0.0409955	0.0414906	0.0415895	0.0411933	0.0391482
VIR-7223	WW	0.0627489	0.0558946	0.0604194	0.0615197	0.0545057	0.0544468	0.0525327	0.0533162	0.0574059	0.0555303	0.0501754	0.0486797	0.0523338	0.0525642	0.054437	0.0540187	0.0503721	0.0496629	0.0500412	0.0498744	0.0508636	0.0476133	0.0450956	0.0471942	0.0504247	0.0495435	0.0455702	0.0427149	0.0448868	0.0468073	0.0463698	0.0432361	0.0408519	0.0413211	0.0429831	0.0412996	0.0414359	0.0427001	0.0431863	0.0419017	0.0403285	0.0388723	0.0378296	0.0387163	0.0394905	0.0393568	0.0390365	0.0378037
WESTERN STORMPROOF	WW	0.0654734	0.057495	0.0609399	0.0609372	0.0554314	0.0572944	0.0602198	0.058473	0.050562	0.0556023	0.0540768	0.0506807	0.0520578	0.0513952	0.051516	0.0499612	0.0474319	0.0486349	0.0497504	0.0499103	0.0496797	0.0472165	0.0476945	0.0509288	0.0494177	0.0466897	0.0445747	0.0458804	0.0451075	0.0447424	0.0451009	0.0463173	0.046328	0.0455345	0.0440795	0.0424779	0.0417584	0.0428077	0.0446872	0.0438502	0.0419676	0.0403202	0.0395251	0.0390794	0.0403457	0.0402955	0.0399744	0.0403196
AC 134 CB 4029	WL	0.0712119	0.0658065	0.058908	0.0593879	0.0650578	0.0623132	0.0615673	0.0581972	0.0521821	0.0564725	0.0587046	0.0578364	0.0578124	0.0542446	0.0539609	0.0545697	0.0549855	0.0561179	0.0565258	0.0554394	0.052509	0.0519248	0.0521158	0.0512346	0.0513751	0.0511457	0.0511531	0.0518887	0.0488953	0.045844	0.0445129	0.0450263	0.0456924	0.0469445	0.0478323	0.0475402	0.0471087	0.0460057	0.0443426	0.0453431	0.0449669	0.0435808	0.042715	0.0429568	0.0428535	0.041574	0.0402783	0.0406002
CB 4012 KING KARAJAZSY	WL	0.0720617	0.0743747	0.0642459	0.0594383	0.0635974	0.0603092	0.0612623	0.0597259	0.0532931	0.0571337	0.0577431	0.0561294	0.0564487	0.0530907	0.052817	0.0531694	0.0514547	0.0528516	0.0531596	0.0522249	0.0514081	0.0519761	0.0527604	0.0514725	0.04894	0.0491937	0.0505537	0.0492458	0.0471694	0.046048	0.0459964	0.0464703	0.0472037	0.0472551	0.0465061	0.0458364	0.0460796	0.0457307	0.0434926	0.0443285	0.043812	0.0425981	0.0422024	0.0417124	0.0411528	0.0403309	0.0412096	0.0399385
COKER 310	WL	0.0709349	0.0683243	0.0618382	0.06094	0.0644083	0.0576162	0.0586677	0.058199	0.0524424	0.0560619	0.0571264	0.054577	0.0529638	0.0540997	0.0548733	0.0532694	0.0527506	0.054011	0.0541119	0.0533447	0.0537761	0.0530736	0.051662	0.0494877	0.049009	0.0490689	0.0489321	0.0488487	0.0496729	0.0489391	0.0475263	0.0474467	0.0471089	0.046706	0.0464121	0.0462187	0.046341	0.0456719	0.0441396	0.0444467	0.0442205	0.0441354	0.0449452	0.0444103	0.0436428	0.0422204	0.0405129	0.0404157
DeltaPine 393	WL	0.0694719	0.0666864	0.0623863	0.0606181	0.0597863	0.0603309	0.0628316	0.0619967	0.0570685	0.0554452	0.0563501	0.058439	0.0581196	0.0562908	0.0545963	0.0517638	0.0511446	0.0546612	0.0549755	0.0530964	0.0516679	0.0513662	0.0521918	0.0518505	0.0504283	0.0504693	0.051089	0.0499744	0.0479167	0.0460234	0.0447955	0.0447171	0.047792	0.0480353	0.0458192	0.0454163	0.0453413	0.0450028	0.0436451	0.0430636	0.0424025	0.042401	0.0434694	0.0420349	0.0399064	0.0398761	0.0407584	0.0399932
DeltaPine 493	WL	0.077739	0.0687062	0.0650297	0.0624934	0.059914	0.0617685	0.0664366	0.064639	0.055273	0.0601289	0.0600636	0.0563458	0.0543137	0.0558894	0.0583575	0.0568198	0.0552384	0.0568063	0.0582959	0.0580235	0.0555567	0.0536198	0.0545793	0.0556418	0.0499473	0.0494211	0.0503707	0.0470967	0.0485196	0.0475177	0.0456684	0.0481361	0.0488553	0.0469081	0.0449586	0.0460091	0.0469069	0.0454152	0.0424237	0.043142	0.0437973	0.0438429	0.0432066	0.0436919	0.0421772	0.0414469	0.0418341	0.0421552
FELISTANA UA-7-18	WL	0.0645492	0.0607299	0.0582663	0.0572426	0.0567425	0.0566809	0.0568219	0.0550538	0.0524114	0.0512146	0.0520075	0.0523326	0.0498329	0.0498386	0.0482194	0.0461894	0.0478334	0.0502966	0.04966	0.0480892	0.0496201	0.0485411	0.0476675	0.048136	0.0467925	0.045093	0.0444382	0.0451156	0.0450577	0.0440909	0.0423341	0.0405161	0.0438955	0.0436008	0.0406302	0.0419462	0.0412299	0.0402507	0.040492	0.0402745	0.0395007	0.0391074	0.040155	0.0410026	0.0389829	0.0386126	0.0379928	0.039118
FiberMax 958	WL	0.0757532	0.0725473	0.0710452	0.0688007	0.0650407	0.0595612	0.0630328	0.0660712	0.0632246	0.059198	0.0575304	0.0591929	0.0614641	0.0552657	0.0546352	0.0578258	0.059667	0.0587692	0.0584652	0.059618	0.0593546	0.0556572	0.05302	0.0540975	0.0566405	0.054808	0.051283	0.0492067	0.0495401	0.0492841	0.0481384	0.0480567	0.0493138	0.0498776	0.0489292	0.0471167	0.0466477	0.0466145	0.0465995	0.0463504	0.0444157	0.0431925	0.0435683	0.0407284	0.0413498	0.0407603	0.0413247	0.0405976
FUNTUA FT-5	WL	0.070676	0.0624853	0.0602465	0.057492	0.053507	0.055696	0.0568188	0.05532	0.0542477	0.0557102	0.0554249	0.0545605	0.0539815	0.0517597	0.0511574	0.0507441	0.0502352	0.0506118	0.0516399	0.0527737	0.0520252	0.0505384	0.0487439	0.0479279	0.0493387	0.0492335	0.0477571	0.0481158	0.046498	0.0450096	0.0446089	0.0442509	0.0445986	0.0440928	0.0430432	0.0436792	0.0437529	0.0427081	0.0419405	0.0417993	0.0412119	0.0402983	0.0401193	0.0422601	0.0398416	0.0378997	0.038948	0.03968
LOCKETT BXL	WL	0.0756162	0.0676735	0.0593644	0.0571995	0.0615619	0.0623096	0.0656317	0.0621193	0.0525302	0.0581098	0.0576223	0.0549857	0.0568182	0.0541351	0.0539126	0.0524178	0.0520001	0.0558972	0.0579276	0.0559552	0.0528033	0.0553096	0.0566802	0.0516125	0.0497263	0.0509736	0.0518639	0.0488844	0.0473181	0.0470456	0.0473022	0.0477572	0.0496633	0.0489654	0.0467052	0.0470877	0.0471353	0.0459694	0.0446206	0.0462967	0.0448574	0.0436182	0.0453874	0.0453412	0.0429434	0.0420165	0.0428347	0.0436872
MEXICO 910	WL	0.0641655	0.0582059	0.0579569	0.056664	0.0536089	0.0557829	0.0567948	0.0524233	0.0464467	0.050369	0.0510499	0.0501737	0.0510686	0.0511778	0.0502864	0.0474469	0.0469239	0.0499718	0.0493681	0.0466011	0.0464763	0.0483584	0.0494895	0.048149	0.0448831	0.0427494	0.0423683	0.0427714	0.0419776	0.0416518	0.0414385	0.0405858	0.0433957	0.0436795	0.0422215	0.0419478	0.0416513	0.0402042	0.0384292	0.0384415	0.0378764	0.0371662	0.0373545	0.0371245	0.0368916	0.0374851	0.0371191	0.0374978
PD-3	WL	0.0694544	0.0679239	0.0672021	0.066486	0.0651072	0.0637652	0.0650991	0.0647762	0.0609268	0.0572172	0.056458	0.0591111	0.0620147	0.0569194	0.0550302	0.0568923	0.0585344	0.0556553	0.0550557	0.0583599	0.0586015	0.0544752	0.0512682	0.053172	0.0559716	0.0552347	0.0528955	0.050723	0.0508186	0.0497924	0.0481317	0.048585	0.0490157	0.0494498	0.0491184	0.0473565	0.0476886	0.048106	0.0470181	0.0463254	0.0449698	0.0440287	0.0435329	0.0405883	0.0407016	0.0407474	0.0434298	0.0416599
PLAINS	WL	0.0646396	0.0626341	0.0573953	0.054553	0.0552774	0.054204	0.059431	0.0579439	0.0455995	0.0534103	0.0532771	0.0501264	0.0519781	0.0482685	0.0465556	0.0476864	0.0480011	0.0516249	0.0528513	0.0508468	0.0486374	0.0481681	0.0487835	0.0485054	0.0461087	0.0445109	0.0437152	0.0425295	0.0433049	0.0432972	0.0425961	0.0427378	0.0446369	0.0432511	0.0413359	0.0434746	0.0423846	0.0400181	0.0394481	0.0415152	0.0403617	0.0392249	0.0412836	0.0423104	0.0392785	0.0390149	0.0395506	0.0403223
TAM 86III-26	WL	0.0673462	0.0632836	0.0659061	0.0627746	0.0551404	0.0588942	0.0616464	0.0587476	0.0534095	0.0541359	0.0544322	0.0551989	0.0569098	0.0545544	0.0541239	0.0537091	0.0520636	0.0541099	0.0551915	0.0537442	0.0488575	0.0485854	0.0478323	0.0458706	0.0499214	0.0508313	0.0487882	0.048477	0.0468051	0.0458441	0.0459585	0.0454251	0.0456854	0.046031	0.0455195	0.0432649	0.0434978	0.0437648	0.0435744	0.043802	0.0427911	0.0412619	0.0408559	0.0422248	0.0406039	0.0398975	0.0402259	0.0404587
TAM 91C-34	WL	0.0611561	0.0577703	0.0557971	0.0539021	0.0533018	0.0548701	0.0549004	0.0535322	0.0523948	0.0520169	0.0507726	0.0503407	0.0516376	0.0534321	0.0522203	0.0481695	0.0472079	0.0502326	0.0498917	0.0474888	0.0480113	0.0477034	0.0473226	0.0473896	0.0476105	0.0454634	0.0438484	0.0448509	0.0441274	0.0422428	0.0407794	0.0414742	0.0427048	0.0423719	0.0417596	0.0415411	0.0408002	0.0409173	0.0418777	0.0410433	0.0403573	0.0398824	0.0394395	0.0374932	0.0372018	0.0371234	0.0368579	0.0366452
TAM 94WE-37S	WL	0.0658745	0.0650286	0.0656425	0.0622891	0.0560669	0.054939	0.0557831	0.0547591	0.0516585	0.053616	0.0541728	0.0550196	0.0573338	0.0564859	0.05541	0.0529252	0.0503496	0.0525153	0.0530665	0.0522486	0.0541048	0.0532172	0.051741	0.0514363	0.0506142	0.0499746	0.048438	0.0468733	0.047091	0.0460819	0.0450287	0.0461315	0.0478893	0.0467211	0.0442477	0.0440006	0.0450417	0.0447705	0.0433284	0.0437065	0.0428598	0.0412789	0.0407727	0.0414947	0.0415258	0.041638	0.0418754	0.041665
TIPO CHACO UA 4-4	WL	0.0635781	0.056185	0.0580124	0.0577059	0.0529302	0.0553369	0.0563832	0.053205	0.0491012	0.0520357	0.0527048	0.0528677	0.0546895	0.0545551	0.0513792	0.0468218	0.0465527	0.0502387	0.0510144	0.0486031	0.0459559	0.0467883	0.0467202	0.0455318	0.0486836	0.0485564	0.0461348	0.0456109	0.0458434	0.0436577	0.0412714	0.0420706	0.0435721	0.0428184	0.0414437	0.0442131	0.0435068	0.0414134	0.0406698	0.0425019	0.042399	0.0417869	0.0431097	0.0429241	0.0399674	0.0392998	0.0396447	0.0405573
VIR-6615 MCU-5	WL	0.067635	0.0655167	0.0551471	0.0519184	0.0577308	0.0558739	0.0599232	0.0588427	0.0482956	0.0523932	0.0540559	0.0518348	0.0481917	0.0490032	0.0494574	0.0480034	0.0475171	0.0515489	0.0517536	0.0478956	0.0470469	0.0494623	0.0508667	0.0487765	0.0464061	0.0459131	0.0453354	0.0424568	0.0430901	0.0433562	0.0421929	0.0407429	0.0439164	0.0440049	0.0419506	0.0433878	0.0427865	0.0406799	0.0393647	0.0411731	0.039738	0.038366	0.040419	0.0417152	0.03883	0.0382574	0.0379556	0.0386269
VIR-7065 ALLEN-333	WL	0.066782	0.0606514	0.0565075	0.053354	0.0520661	0.0539716	0.0534959	0.0523843	0.051284	0.0512169	0.0499842	0.0501819	0.0515998	0.0521211	0.0511748	0.049057	0.0501728	0.0538604	0.0529539	0.048457	0.0491392	0.0478692	0.0481068	0.0507737	0.0488586	0.0463036	0.044883	0.0445268	0.0429052	0.0416799	0.0416251	0.0429563	0.0438801	0.0427025	0.0416499	0.0414694	0.0418831	0.0410284	0.0391606	0.0389418	0.0387729	0.0382672	0.0377879	0.0374083	0.0393443	0.038918	0.0386493	0.0389038
VIR-7094 COKER 310	WL	0.0651405	0.0622816	0.0601029	0.0556839	0.0520853	0.0504012	0.0487733	0.0465713	0.0465507	0.0516375	0.052265	0.0505695	0.0495111	0.0486246	0.0490385	0.0476737	0.0476083	0.0505006	0.0483611	0.0444009	0.0460585	0.045974	0.0462174	0.0468537	0.0460469	0.0437945	0.0418889	0.0412666	0.0397927	0.0400097	0.0414398	0.0424644	0.0429001	0.0420788	0.0414404	0.0395955	0.0397673	0.0398306	0.0390648	0.0381194	0.0368911	0.0359536	0.0360761	0.0366628	0.0385135	0.0374157	0.0371455	0.0368691
VIR-7153 D-10	WL	0.0702676	0.0673485	0.057667	0.0560389	0.0632648	0.0624279	0.0637982	0.0616875	0.056309	0.0577277	0.0563552	0.0538094	0.0539128	0.0514348	0.0524815	0.0538407	0.0537419	0.0512046	0.0513013	0.0534339	0.0517921	0.0511972	0.0511768	0.0492884	0.0497719	0.0500815	0.0496518	0.0478385	0.0457902	0.0449912	0.0455278	0.0468151	0.0467113	0.0457945	0.0450637	0.0458844	0.0449572	0.043576	0.0427546	0.0442042	0.0435712	0.042519	0.0428757	0.0409225	0.0410286	0.0413012	0.0412904	0.0406188
VIR-7223	WL	0.0690839	0.0669062	0.0587908	0.0551963	0.0575935	0.0576834	0.060602	0.0584882	0.0520781	0.0570368	0.0562984	0.055259	0.0608102	0.056952	0.0533289	0.0514527	0.0517202	0.0556935	0.0569515	0.0553466	0.053852	0.0499069	0.0481002	0.0502585	0.0519749	0.0519819	0.0508961	0.0509325	0.0462399	0.0434479	0.0442319	0.0461243	0.0463916	0.0448583	0.0432703	0.0454822	0.0466008	0.0452727	0.0434799	0.0437938	0.0431063	0.0417549	0.0410278	0.041831	0.0420908	0.0421827	0.0403148	0.0403662
WESTERN STORMPROOF	WL	0.0683072	0.0629291	0.06112	0.0587258	0.0555823	0.0553893	0.0555251	0.0554065	0.0549171	0.0532685	0.0515304	0.0520947	0.055153	0.0544482	0.0511042	0.0483454	0.0500806	0.0546943	0.0540293	0.0490195	0.0492649	0.0501963	0.0497851	0.0489786	0.0500761	0.0500438	0.0490592	0.0485584	0.0468814	0.0450001	0.0442898	0.0451212	0.0446172	0.0439116	0.0439798	0.0442731	0.0440609	0.0437845	0.0440903	0.0429704	0.0418932	0.0413658	0.0413887	0.0403578	0.0402335	0.0396987	0.0401789	0.0408294
[truncated: 2,103 more columns]

## Sheet: BLUEs_Hyperspectral_2019
Accession	Treatment	R0350	R0351	R0352	R0353	R0354	R0355	R0356	R0357	R0358	R0359	R0360	R0361	R0362	R0363	R0364	R0365	R0366	R0367	R0368	R0369	R0370	R0371	R0372	R0373	R0374	R0375	R0376	R0377	R0378	R0379	R0380	R0381	R0382	R0383	R0384	R0385	R0386	R0387	R0388	R0389	R0390	R0391	R0392	R0393	R0394	R0395	R0396	R0397
AC 134 CB 4029	WW	0.0245098	0.0190335	0.0280345	0.0281817	0.030106	0.0310542	0.0298141	0.0283507	0.0284605	0.0298465	0.0288844	0.0343642	0.0380883	0.0330908	0.0269885	0.0287802	0.03317	0.0311087	0.0319435	0.0309583	0.0295473	0.0302939	0.030748	0.0287935	0.0263803	0.0290224	0.0358747	0.0359738	0.028577	0.0334023	0.0358151	0.0345485	0.0320111	0.0311053	0.0313551	0.0323325	0.0332468	0.0321555	0.0316315	0.0322027	0.0326013	0.0325522	0.0315327	0.0303743	0.0312504	0.0326575	0.0329813	0.0319234
CB 4012 KING KARAJAZSY	WW	0.0405399	0.039111	0.0411062	0.0368851	0.0332103	0.037855	0.0353181	0.0356894	0.0357739	0.034225	0.0375715	0.0387509	0.0373805	0.0354353	0.0336866	0.0329259	0.0350118	0.0396775	0.0394378	0.0402	0.039452	0.0354529	0.0355723	0.035508	0.0333132	0.0313506	0.0365437	0.037194	0.0305731	0.0347211	0.037201	0.035266	0.0310007	0.0353729	0.0362763	0.0352412	0.0378659	0.0359133	0.0350503	0.036004	0.0353637	0.0357123	0.0365395	0.0365344	0.0343527	0.0349253	0.0357881	0.0347377
COKER 310	WW	0.0345746	0.0321795	0.0349531	0.0299842	0.0287079	0.0295305	0.030131	0.02978	0.0296229	0.0305569	0.030883	0.0337089	0.0350436	0.0313258	0.0251727	0.0281602	0.0334689	0.0310973	0.0330299	0.0329616	0.0326939	0.0316707	0.0286192	0.0256846	0.0253558	0.0300552	0.0345555	0.0340737	0.0295144	0.0316334	0.0340633	0.0334093	0.0299552	0.0321935	0.0334115	0.0331999	0.0336656	0.0318771	0.0326479	0.034448	0.0316855	0.0320635	0.0331346	0.0328071	0.030894	0.0329412	0.0341762	0.0319839
DeltaPine 393	WW	0.0385595	0.0304836	0.0323401	0.0361743	0.0352012	0.0333682	0.0336611	0.0343789	0.0339685	0.0328784	0.0347084	0.0346633	0.0347948	0.0359417	0.0279782	0.0312531	0.0397285	0.038624	0.0401944	0.0381185	0.0367626	0.0369948	0.0315719	0.0284442	0.0299534	0.0324267	0.0373292	0.0364783	0.0300454	0.0335889	0.0378916	0.0377156	0.0320929	0.0342691	0.036279	0.0368088	0.0369426	0.0341093	0.0344235	0.03702	0.0360391	0.0361297	0.0354011	0.0337507	0.0337597	0.0342202	0.0344183	0.0344807
DeltaPine 493	WW	0.0376913	0.035741	0.0391221	0.0376746	0.0346372	0.0339242	0.0367007	0.0361183	0.0340276	0.0339451	0.0363513	0.0384065	0.0392694	0.0385505	0.0340658	0.033768	0.0361408	0.0378365	0.0377816	0.0399862	0.0405049	0.0360974	0.0363354	0.0367127	0.0356831	0.0360935	0.037116	0.0367491	0.0353385	0.0397392	0.0411237	0.0388219	0.0366306	0.0391525	0.0394789	0.0384039	0.0393598	0.039029	0.0389597	0.0392707	0.0387712	0.0380246	0.0387182	0.0398497	0.0374652	0.0376574	0.0384338	0.0377462
FELISTANA UA-7-18	WW	0.0275917	0.0291851	0.032588	0.0309381	0.0294451	0.0293875	0.02714	0.0321256	0.0352356	0.0310712	0.0261124	0.0310851	0.0374597	0.0356641	0.0284096	0.0305202	0.035697	0.0337102	0.0311284	0.0325074	0.0354099	0.0326235	0.034304	0.0323397	0.0277299	0.0311878	0.0348799	0.0349935	0.0319177	0.0335596	0.0351851	0.0345246	0.0325286	0.0328239	0.0328836	0.0326611	0.0331094	0.0321781	0.0331327	0.034815	0.0330394	0.0332835	0.033925	0.0335796	0.0324862	0.0333285	0.0340346	0.033192
FiberMax 958	WW	0.0427317	0.0340907	0.0355074	0.0400283	0.0390383	0.0362971	0.0367264	0.0382768	0.0374882	0.0340543	0.0329366	0.0350993	0.0371565	0.035888	0.030356	0.0323075	0.0392614	0.0416169	0.0395802	0.0385689	0.0401652	0.0371719	0.0324339	0.0316685	0.0338831	0.0328958	0.0351605	0.0358794	0.0337332	0.034971	0.0381488	0.0404145	0.0389246	0.0366353	0.0361865	0.0374415	0.0384763	0.0369131	0.0378807	0.0398877	0.0370483	0.0359018	0.0358729	0.0358098	0.0344404	0.0356878	0.0366668	0.0356362
FUNTUA FT-5	WW	0.0363501	0.0328452	0.0379374	0.0356459	0.0345362	0.0343405	0.0318195	0.0340999	0.033941	0.0294687	0.0325186	0.0375129	0.0394634	0.0358801	0.0308109	0.030949	0.0328652	0.0320497	0.035105	0.0366745	0.0365907	0.0346965	0.0351582	0.0346416	0.0334453	0.0357754	0.0390843	0.0370108	0.0302579	0.0344814	0.0385859	0.0384853	0.0354442	0.0363979	0.0373985	0.0373391	0.0368557	0.0348895	0.0355796	0.0374566	0.0356607	0.0350129	0.0350953	0.0351023	0.034721	0.0356822	0.0360764	0.0350111
LOCKETT BXL	WW	0.0411624	0.0361821	0.040199	0.0366709	0.0377623	0.0404517	0.0380287	0.0374134	0.0392985	0.0405659	0.0324109	0.0381475	0.0453999	0.0399391	0.0303605	0.0320345	0.0380898	0.0369419	0.0360276	0.036888	0.0388058	0.0383583	0.0387277	0.0370164	0.0340856	0.0338883	0.0381256	0.0394399	0.0353141	0.0355811	0.0403063	0.0411025	0.0350619	0.0376809	0.0390115	0.038298	0.0385601	0.0370224	0.0368183	0.0376367	0.0367325	0.0371062	0.0365836	0.0350492	0.0362764	0.0364136	0.0358549	0.0356482
MEXICO 910	WW	0.0389428	0.0368872	0.0437884	0.0436883	0.0368299	0.0395529	0.0430863	0.03945	0.0364974	0.038692	0.03637	0.0377284	0.0389064	0.0361312	0.0341135	0.0368224	0.0388725	0.0359058	0.0379082	0.0390654	0.0382999	0.0405069	0.0379438	0.035396	0.0353555	0.035741	0.0368804	0.0371251	0.0360063	0.0374493	0.0396544	0.0386693	0.0346626	0.0363731	0.0371315	0.0363377	0.0359766	0.034855	0.0358188	0.0377714	0.0368491	0.0355371	0.0361949	0.0379195	0.0363626	0.0368264	0.036958	0.0350991
PD-3	WW	0.0356532	0.0319255	0.0381251	0.0355163	0.0368792	0.0422956	0.037288	0.0362969	0.0380548	0.0388483	0.036025	0.0397191	0.0425796	0.0381547	0.0385191	0.038684	0.0382445	0.0387291	0.0386687	0.0395057	0.0425962	0.0420472	0.0380112	0.0350447	0.035072	0.0364468	0.0392334	0.0395408	0.0372308	0.0397051	0.0416438	0.0407758	0.0374636	0.0387745	0.0391197	0.0382803	0.0380517	0.0379893	0.0371338	0.0361918	0.0367409	0.0371981	0.0375075	0.037438	0.0365987	0.036794	0.0372118	0.0370476
PLAINS	WW	0.0310526	0.0289887	0.033979	0.0293381	0.0286721	0.0333463	0.0317674	0.0292	0.0293916	0.0321427	0.0296597	0.0343699	0.037059	0.0305724	0.0317085	0.0327728	0.0332939	0.0352438	0.0353536	0.0358909	0.0369877	0.0319014	0.0317226	0.0313085	0.0296481	0.0326367	0.0338718	0.0335048	0.0331209	0.0344053	0.0361934	0.0355137	0.0313934	0.0335902	0.0349553	0.0344336	0.0338302	0.0342973	0.0344993	0.0342875	0.0343258	0.0340283	0.0330516	0.0321358	0.0331443	0.0347421	0.0350724	0.0339895
TAM 86III-26	WW	0.0395746	0.0332337	0.0315142	0.0326934	0.0329912	0.0325002	0.0355616	0.0380307	0.0359662	0.0311662	0.0362158	0.0401042	0.0392334	0.0343017	0.0306607	0.0341588	0.0391143	0.0365201	0.0353339	0.0333213	0.0327549	0.0350676	0.034074	0.0322128	0.0321909	0.0361057	0.038467	0.0374146	0.0347738	0.03618	0.0372574	0.0371342	0.0356677	0.03611	0.0365586	0.0368136	0.0369023	0.0348936	0.0345458	0.035653	0.0350593	0.0350173	0.03469	0.0340926	0.0342643	0.0347769	0.0348029	0.0343786
TAM 91C-34	WW	0.0373283	0.0366959	0.0371055	0.0331283	0.0395437	0.0415324	0.0360399	0.0360376	0.0359484	0.0327525	0.0355011	0.0372819	0.038187	0.0392037	0.0366707	0.0372653	0.0386332	0.0369337	0.041391	0.0439853	0.0400773	0.0355227	0.035479	0.0354435	0.034409	0.0357843	0.0400134	0.0393047	0.0332213	0.0364596	0.040286	0.0393062	0.0336522	0.0367259	0.0392429	0.0396248	0.0398407	0.0380251	0.0381247	0.0390618	0.0368261	0.0382886	0.0386155	0.0361884	0.0358906	0.0365101	0.0371035	0.0370892
TAM 94WE-37S	WW	0.0372868	0.0317515	0.0315147	0.0374032	0.0338604	0.0278455	0.0294843	0.0324115	0.0352404	0.0365253	0.0348432	0.0369929	0.0412725	0.0431379	0.0334183	0.0330679	0.0389116	0.0366259	0.0361095	0.0363234	0.0389723	0.0376	0.0360261	0.0334031	0.030487	0.0318743	0.0362936	0.0366862	0.0332057	0.0368511	0.0385063	0.0371061	0.0330647	0.0336663	0.0352058	0.0362359	0.035934	0.0351002	0.0361335	0.0373494	0.0347505	0.0351723	0.0354844	0.0344254	0.0341174	0.0351015	0.0352425	0.0339294
TIPO CHACO UA 4-4	WW	0.0372996	0.0319032	0.0369788	0.0338554	0.0287538	0.0307928	0.0314665	0.0342893	0.0351884	0.0325407	0.0318984	0.0347896	0.0370049	0.0351967	0.0334281	0.0328875	0.0349725	0.0397399	0.035965	0.034016	0.0366291	0.0372625	0.0363753	0.0336412	0.031428	0.0339715	0.0372692	0.0355779	0.0299308	0.0346099	0.0369375	0.0347269	0.0311751	0.0351405	0.0355674	0.0337903	0.0354165	0.0354743	0.0358556	0.0360591	0.033904	0.0349361	0.035498	0.0342675	0.0344651	0.0355346	0.0357631	0.0345761
VIR-6615 MCU-5	WW	0.0302367	0.02993	0.0340553	0.0341283	0.0333413	0.035165	0.0305987	0.0322771	0.036375	0.0373714	0.0312025	0.0339614	0.0378306	0.0341289	0.0308847	0.0339123	0.0370656	0.0345302	0.036199	0.0368879	0.0360125	0.0335791	0.0338173	0.0331134	0.0319141	0.0340517	0.0381239	0.0368977	0.0304645	0.0356792	0.039948	0.0377394	0.0316199	0.0351366	0.0358315	0.0346087	0.0372532	0.0372196	0.0361358	0.0354687	0.0361783	0.0360764	0.035497	0.0349131	0.0347083	0.0355347	0.0353485	0.0335389
VIR-7065 ALLEN-333	WW	0.0330992	0.0321269	0.0386108	0.0442805	0.040889	0.0345571	0.0361797	0.0369004	0.0360438	0.0350535	0.0355366	0.0386916	0.0397464	0.0360513	0.0338693	0.0354143	0.0375354	0.0360115	0.0350673	0.035048	0.0364156	0.0333105	0.033384	0.0341719	0.0341173	0.0340814	0.0379053	0.0390714	0.0358865	0.0384585	0.0399334	0.0388072	0.0360768	0.0359631	0.0354136	0.03494	0.0357232	0.0352725	0.0350382	0.0353057	0.035195	0.0345105	0.0343452	0.034778	0.0342295	0.0353951	0.0359901	0.0345944
VIR-7094 COKER 310	WW	0.0374553	0.0305253	0.0346674	0.0372137	0.0374338	0.0351207	0.0338011	0.0348616	0.0368456	0.0384012	0.0376533	0.0412205	0.0419387	0.0352253	0.035592	0.0362844	0.0360753	0.0372465	0.036665	0.0384605	0.040144	0.0360174	0.0354228	0.0346865	0.0331265	0.0337816	0.0375604	0.0393127	0.0367261	0.0357681	0.03848	0.0397492	0.0370952	0.035855	0.035222	0.0359867	0.0384466	0.0363131	0.0356268	0.0368239	0.0358073	0.0355726	0.0364166	0.0371846	0.0359008	0.0373345	0.037821	0.0352292
VIR-7153 D-10	WW	0.0293341	0.027403	0.0340357	0.0286952	0.0283877	0.0266317	0.0275645	0.0308141	0.0332767	0.0325356	0.028915	0.0344289	0.0391473	0.0341982	0.032313	0.0313987	0.0320245	0.035025	0.0331257	0.033152	0.0346449	0.0328124	0.0315552	0.030804	0.0310145	0.0334667	0.0362656	0.0358639	0.0326737	0.0346294	0.0361416	0.0345845	0.0306574	0.034825	0.03663	0.0360903	0.0370161	0.0372183	0.0359284	0.0341728	0.0336254	0.0335474	0.0335172	0.0334102	0.0334546	0.0351781	0.0355093	0.0332397
VIR-7223	WW	0.0353393	0.0347413	0.0411066	0.0358321	0.0287651	0.0324706	0.0311139	0.029373	0.0300764	0.0325537	0.0293843	0.0342503	0.0386722	0.0343329	0.0312791	0.0302361	0.0309349	0.0323632	0.0307979	0.0322401	0.0363271	0.0341068	0.0324737	0.0311628	0.030641	0.0330844	0.0347966	0.0339329	0.0314866	0.0325522	0.0359175	0.0359319	0.0304288	0.0338148	0.0340795	0.0324299	0.0343232	0.034841	0.0339977	0.0331479	0.0338147	0.0333842	0.0332061	0.0335757	0.0331742	0.0331281	0.0335565	0.0340079
WESTERN STORMPROOF	WW	0.0318376	0.0337149	0.0390676	0.0395317	0.039821	0.0390085	0.0345575	0.0340461	0.0346338	0.0337248	0.0340233	0.0350042	0.0364614	0.0376304	0.0341755	0.0345058	0.0363299	0.0352282	0.04102	0.0398972	0.0351991	0.0335856	0.0336651	0.033666	0.03417	0.0374931	0.0411327	0.0393174	0.0331444	0.0363503	0.0391564	0.0377853	0.0333931	0.0364402	0.0382393	0.0383563	0.0395241	0.0374922	0.0366186	0.0369929	0.0357128	0.0358552	0.0357093	0.034792	0.0353115	0.0355683	0.0355292	0.0353806
AC 134 CB 4029	WL	0.0330635	0.0324	0.0337224	0.0350938	0.0354767	0.0334761	0.0323658	0.034266	0.0361295	0.0364774	0.0390408	0.0414332	0.0411781	0.0375149	0.0357082	0.0356891	0.0351037	0.0329669	0.0349892	0.0357832	0.0390562	0.0389301	0.0392011	0.0379318	0.0365698	0.0376455	0.0377776	0.0368953	0.0363787	0.0396115	0.0414621	0.040347	0.0382137	0.0395811	0.0389628	0.0378675	0.0391626	0.0383028	0.0382861	0.0391448	0.0376841	0.0376794	0.0384275	0.0388846	0.0390364	0.0385264	0.0387869	0.039768
CB 4012 KING KARAJAZSY	WL	0.0256382	0.0218306	0.0276285	0.0384561	0.0348026	0.0303936	0.0312656	0.0299614	0.0291342	0.0311619	0.032366	0.035239	0.036069	0.0328272	0.0298988	0.0305109	0.0327089	0.0336196	0.0311094	0.03208	0.0345271	0.0297137	0.0283711	0.0281964	0.028135	0.0300437	0.0342846	0.0351052	0.0315462	0.0340215	0.0356189	0.0351241	0.0342502	0.0352319	0.0347324	0.0337937	0.0346835	0.0354376	0.0356024	0.0350066	0.0343669	0.0350353	0.0349026	0.0335342	0.0333066	0.0352993	0.0368655	0.0362131
COKER 310	WL	0.0300592	0.0252925	0.0347559	0.0287227	0.0285588	0.031322	0.029477	0.0282692	0.0292141	0.0306977	0.0294018	0.0333237	0.0353114	0.030164	0.0286726	0.0307582	0.0332158	0.0329868	0.034252	0.0352834	0.0355986	0.0333114	0.0314484	0.0314032	0.0326083	0.0343013	0.0369585	0.0351863	0.0293229	0.0313712	0.0343807	0.034195	0.0296733	0.0329151	0.0347413	0.0348733	0.0362817	0.0351623	0.0349268	0.0359588	0.0353952	0.0357355	0.035463	0.0341892	0.0337743	0.0354807	0.0356055	0.0334118
DeltaPine 393	WL	0.0290573	0.0287487	0.030174	0.0286483	0.0326702	0.0331569	0.0311582	0.0335444	0.0339401	0.029544	0.0301161	0.0335117	0.0366139	0.0363704	0.03103	0.0288688	0.0311724	0.0340084	0.033401	0.0340595	0.0362285	0.0326627	0.0337391	0.0342044	0.0327847	0.0330805	0.0376151	0.0384587	0.0339818	0.0352247	0.0371936	0.0367255	0.0333528	0.0358092	0.0360299	0.0350241	0.0359691	0.034054	0.0342151	0.0363746	0.0359122	0.0353637	0.0348811	0.0347154	0.035208	0.0356396	0.0352948	0.0340083
DeltaPine 493	WL	0.0221504	0.0234646	0.037942	0.0339546	0.0253417	0.0305726	0.0261251	0.0275276	0.0319814	0.0342564	0.029855	0.0299224	0.0322042	0.0328483	0.0318376	0.0318077	0.0332396	0.0354306	0.0368858	0.0356608	0.0351329	0.0361277	0.0336215	0.0324294	0.0332956	0.0313258	0.0345307	0.0361498	0.0328135	0.0336414	0.0367552	0.0367507	0.0320164	0.0340347	0.0349725	0.0347479	0.0362198	0.0365814	0.0373511	0.0374142	0.0347548	0.0351455	0.0361035	0.0359673	0.0358402	0.0362304	0.0363283	0.0358389
FELISTANA UA-7-18	WL	0.0471077	0.0423535	0.0466631	0.0478021	0.0484615	0.0436121	0.0397415	0.0413174	0.0420645	0.0391457	0.0380907	0.0387667	0.0405408	0.0413119	0.0366353	0.0388151	0.042788	0.0415721	0.0445243	0.0472952	0.0460653	0.0471739	0.0452951	0.0427376	0.0417659	0.0405618	0.0400411	0.0382337	0.0355897	0.0392016	0.0434546	0.0434253	0.0399971	0.0418369	0.0432898	0.0435588	0.0435966	0.0420564	0.0426073	0.0445051	0.0431158	0.0431352	0.0440231	0.0438884	0.041352	0.0408312	0.0411262	0.0404598
FiberMax 958	WL	0.0345206	0.0298382	0.0301488	0.0302037	0.0338499	0.0348693	0.0317147	0.0322801	0.0349348	0.0368897	0.0328768	0.0368538	0.0407768	0.0356363	0.0286446	0.0300445	0.0343702	0.0340808	0.0341163	0.0361054	0.0368679	0.0338364	0.0354129	0.0342068	0.0300187	0.0316853	0.0364697	0.0368969	0.0320202	0.0365424	0.0403569	0.0378522	0.0315711	0.0343807	0.037455	0.0381306	0.0375228	0.0336556	0.0347204	0.0383869	0.0360522	0.035776	0.0362263	0.0361511	0.036017	0.0362479	0.036524	0.0365172
FUNTUA FT-5	WL	0.0284542	0.0278819	0.0319079	0.0301176	0.0288087	0.0317104	0.027403	0.0270544	0.0274071	0.0265169	0.0327958	0.0351013	0.0329992	0.0300148	0.0289	0.0296125	0.0319254	0.0340708	0.0338887	0.0331641	0.0343717	0.0304153	0.0302237	0.0311691	0.0310257	0.0306364	0.0356842	0.0374662	0.0328497	0.0330309	0.0364799	0.0372166	0.0313556	0.0341015	0.0347564	0.0340728	0.0365467	0.0356538	0.0348546	0.0350577	0.0345855	0.0358939	0.0361102	0.0343408	0.0332407	0.0350376	0.0365262	0.0359157
LOCKETT BXL	WL	0.0284465	0.0205957	0.0264843	0.0287438	0.0279042	0.0286053	0.0288467	0.0292813	0.0292903	0.0286227	0.0295049	0.0314418	0.0314073	0.0286078	0.0287226	0.0291013	0.0297544	0.0295075	0.0292092	0.0301049	0.0322721	0.0285898	0.0284417	0.027024	0.0243227	0.0268407	0.0313373	0.0313837	0.0278688	0.0315624	0.0334707	0.0326126	0.0300752	0.0334638	0.0335094	0.0322389	0.0341548	0.0323835	0.033127	0.0354741	0.0331081	0.0327635	0.0326156	0.0317958	0.0317726	0.033217	0.0339754	0.0328441
MEXICO 910	WL	0.0331762	0.028572	0.0323651	0.0343885	0.03726	0.0399811	0.03679	0.0381184	0.039065	0.0361224	0.0328538	0.0357384	0.0399859	0.0400256	0.035611	0.0347231	0.0354769	0.0337026	0.0374945	0.0372575	0.0392971	0.0387842	0.0352129	0.0324966	0.0326824	0.0336818	0.0383037	0.0392168	0.0351769	0.0368378	0.0395989	0.0394265	0.0357514	0.0379326	0.0390131	0.0385281	0.0380702	0.0368782	0.0371326	0.0382973	0.037401	0.0377656	0.0378019	0.0367338	0.0362721	0.0366848	0.0362798	0.0346014
PD-3	WL	0.0299943	0.0288076	0.0373553	0.0296588	0.0297636	0.0319516	0.0329989	0.0313253	0.0310732	0.0337029	0.032123	0.0329586	0.0338084	0.031821	0.0311757	0.0332593	0.0347804	0.0343716	0.033884	0.0350482	0.0355851	0.0341964	0.0318055	0.0293753	0.029371	0.0355302	0.0360392	0.0343811	0.0340438	0.0356232	0.0363837	0.0354113	0.03467	0.0367131	0.0365782	0.0355848	0.0372883	0.0372846	0.0371727	0.037056	0.0360597	0.0365017	0.0368353	0.0363335	0.0361256	0.037824	0.0381867	0.0362623
PLAINS	WL	0.032152	0.0267402	0.0276312	0.031441	0.0322936	0.0278709	0.0246077	0.0274343	0.0307732	0.0308725	0.0314447	0.0337958	0.0340221	0.0291747	0.0234917	0.0262104	0.0319643	0.0323382	0.0317928	0.0322295	0.0363518	0.0340512	0.0342844	0.033758	0.0322048	0.0312251	0.0339062	0.0333896	0.0287549	0.033387	0.0376401	0.037175	0.0332952	0.0347795	0.034478	0.0337555	0.0357669	0.0348471	0.0340924	0.0346721	0.0348098	0.0351934	0.0343385	0.0327629	0.0344522	0.0355577	0.0358717	0.0354682
TAM 86III-26	WL	0.0277887	0.0258383	0.0289818	0.0283309	0.0273331	0.0267891	0.0267066	0.0296121	0.0291793	0.0254765	0.0288943	0.0335189	0.0338403	0.0286001	0.0273201	0.0295591	0.0313882	0.0310645	0.0303339	0.0333289	0.0358845	0.0302495	0.0306346	0.0311461	0.0294386	0.0297225	0.0344685	0.0365312	0.0332139	0.0347989	0.0358547	0.0347368	0.0333591	0.0349269	0.0350093	0.0344289	0.035722	0.0338379	0.033751	0.0356475	0.0365185	0.036842	0.0366422	0.0363422	0.0368508	0.0369327	0.0368895	0.0371735
TAM 91C-34	WL	0.0283802	0.0214498	0.0236898	0.0230374	0.0211328	0.0222325	0.0282014	0.0348233	0.0352438	0.0306701	0.0342473	0.0371025	0.0355561	0.0306233	0.0294429	0.0302345	0.031932	0.0341031	0.0329486	0.0321106	0.0329491	0.0319675	0.0332241	0.032598	0.030091	0.0316874	0.0344627	0.0328416	0.0274917	0.0309074	0.0349079	0.0360844	0.0344945	0.0360641	0.0371548	0.03706	0.0363766	0.0354029	0.0357027	0.0364079	0.0356659	0.0355486	0.034524	0.0327584	0.0331665	0.0333327	0.0343935	0.0366656
TAM 94WE-37S	WL	0.0325792	0.0283492	0.0332739	0.0279919	0.025831	0.0285818	0.0279088	0.0321237	0.0334413	0.0291724	0.0289618	0.0354116	0.0401975	0.0356448	0.0267842	0.0269686	0.0327539	0.0343605	0.0368147	0.0360469	0.0341387	0.0320546	0.0300009	0.029937	0.0314535	0.03259	0.0350249	0.0351357	0.0322566	0.0319401	0.0336663	0.0339399	0.031384	0.033202	0.0343616	0.0340635	0.0340936	0.0353573	0.0366385	0.0367417	0.0356152	0.0336213	0.0335703	0.0355851	0.0356245	0.0361019	0.0360163	0.0348535
TIPO CHACO UA 4-4	WL	0.0250818	0.0215105	0.0269571	0.021024	0.0224494	0.0269478	0.0240853	0.0266473	0.0278341	0.024406	0.0281642	0.0322483	0.0331585	0.0301427	0.025839	0.0273232	0.0313453	0.0317181	0.0304048	0.0304438	0.0329759	0.0318032	0.0297297	0.0287781	0.029156	0.0307229	0.03348	0.0325266	0.0283231	0.0321606	0.0350217	0.0340125	0.0294748	0.0326033	0.0343252	0.0339637	0.0342895	0.0334607	0.0331462	0.0330926	0.0310529	0.0318895	0.0325645	0.0315776	0.0309898	0.0333637	0.0341468	0.0318531
VIR-6615 MCU-5	WL	0.0231684	0.0272437	0.0311497	0.0343091	0.0314676	0.0280263	0.0235012	0.0248763	0.0282484	0.0302879	0.0298885	0.0314684	0.0315199	0.0274315	0.0253979	0.0275449	0.0312466	0.0333989	0.0350637	0.0334623	0.0325524	0.0330868	0.0320689	0.0307627	0.0295163	0.027171	0.0310478	0.0335027	0.0311546	0.0349097	0.0371043	0.0348405	0.0307111	0.0328279	0.0334393	0.0325074	0.03339	0.0350784	0.0352042	0.0336677	0.0329562	0.0330955	0.0335462	0.0340123	0.0346965	0.0337986	0.0330925	0.0337123
VIR-7065 ALLEN-333	WL	0.0263105	0.0172598	0.032659	0.0248911	0.0253692	0.030582	0.0250066	0.0279293	0.0299131	0.0258307	0.0275979	0.0312534	0.0324557	0.028594	0.0244179	0.0245746	0.0278171	0.0298012	0.0290887	0.0297878	0.0313838	0.027346	0.0263247	0.026279	0.025942	0.0276075	0.0297774	0.0289417	0.025843	0.028786	0.0310591	0.0305107	0.0276097	0.0295726	0.0307335	0.0307236	0.0313396	0.0304437	0.0310432	0.0323687	0.0311394	0.0316044	0.0318873	0.0314814	0.0325741	0.0332122	0.0322751	0.030893
VIR-7094 COKER 310	WL	0.0311416	0.0269495	0.0276913	0.029811	0.0290113	0.029523	0.0326058	0.0315502	0.0312512	0.0336332	0.0308897	0.031421	0.0321171	0.0303939	0.0303374	0.0317215	0.0337114	0.0342818	0.0310608	0.0307901	0.034547	0.0318936	0.0328571	0.0326771	0.0301027	0.0300514	0.0346735	0.0361945	0.0333319	0.0371115	0.038591	0.0369716	0.0338235	0.0347045	0.0361673	0.0368261	0.0360136	0.0345886	0.0345287	0.0352018	0.034364	0.0342735	0.0344903	0.0344346	0.0337435	0.0346271	0.0356498	0.0358344
VIR-7153 D-10	WL	0.0278259	0.0217289	0.0304312	0.0267685	0.0230516	0.0243667	0.0282664	0.0284237	0.0271009	0.0266286	0.0275689	0.0325439	0.035859	0.0325276	0.027807	0.0266639	0.0301785	0.0342105	0.0347387	0.0337479	0.0330369	0.029912	0.0300981	0.0284668	0.0248825	0.0263213	0.0310089	0.0323186	0.0293106	0.0299084	0.0315414	0.0308446	0.0264359	0.0297072	0.030982	0.0305785	0.0320869	0.0309037	0.0313107	0.0330545	0.0325929	0.0319626	0.0311045	0.0306818	0.0319552	0.0325874	0.032274	0.0316218
VIR-7223	WL	0.0325809	0.0282382	0.0284104	0.0280279	0.0331677	0.0376621	0.0265274	0.0269216	0.0330441	0.035835	0.0278131	0.0318421	0.0368882	0.0310088	0.0289037	0.0320911	0.0333122	0.0280438	0.030116	0.0328068	0.0350076	0.0359664	0.0315458	0.0292743	0.0307069	0.029704	0.0325653	0.0348406	0.0333553	0.0328239	0.0369814	0.0358804	0.0270411	0.0322665	0.0353327	0.034104	0.0335883	0.0333579	0.0346604	0.0352893	0.0322986	0.0329598	0.0344112	0.0345858	0.0343156	0.0343638	0.0343512	0.0341403
WESTERN STORMPROOF	WL	0.0283143	0.0238886	0.0358242	0.0419623	0.0354565	0.0314052	0.0283429	0.0299452	0.0314988	0.0302816	0.0290042	0.0331293	0.0383482	0.0394349	0.0329696	0.0304757	0.0327944	0.0359316	0.037392	0.0351515	0.0341499	0.0360968	0.0368396	0.0340928	0.0302205	0.0313213	0.0348928	0.0363156	0.0346372	0.0379507	0.0393492	0.0377111	0.0351482	0.0373696	0.0357346	0.0332839	0.0363708	0.0382344	0.0388187	0.0380511	0.0363833	0.0360091	0.0360806	0.0358101	0.0352181	0.0371517	0.0381761	0.0363412
[truncated: 2,103 more columns]

## Sheet: BLUEs_VIs_2018
Accession	Treatment	NDVI	sPRI	CRI	WI/NDVI
AC 134 CB 4029	WW	0.840318	0.499084	2.42485	1.22821
CB 4012 KING KARAJAZSY	WW	0.824391	0.498489	2.34933	1.25988
COKER 310	WW	0.834149	0.492195	2.27092	1.23803
DeltaPine 393	WW	0.837631	0.499844	2.37746	1.23376
DeltaPine 493	WW	0.833601	0.493081	2.30678	1.24469
FELISTANA UA-7-18	WW	0.852928	0.502498	2.42558	1.20555
FiberMax 958	WW	0.833933	0.499862	2.32899	1.23907
FUNTUA FT-5	WW	0.83885	0.503395	2.37976	1.23033
LOCKETT BXL	WW	0.842946	0.496912	2.3164	1.23203
MEXICO 910	WW	0.825005	0.499428	2.33268	1.25322
PD-3	WW	0.839193	0.498965	2.38596	1.23008
PLAINS	WW	0.836582	0.499655	2.44763	1.23233
TAM 86III-26	WW	0.842792	0.497874	2.46259	1.22545
TAM 91C-34	WW	0.833253	0.498678	2.38859	1.2445
TAM 94WE-37S	WW	0.842795	0.503875	2.31264	1.22691
TIPO CHACO UA 4-4	WW	0.820939	0.501318	2.29588	1.25564
VIR-6615 MCU-5	WW	0.840992	0.498478	2.33054	1.23568
VIR-7065 ALLEN-333	WW	0.840502	0.49983	2.49336	1.2317
VIR-7094 COKER 310	WW	0.839594	0.498024	2.43915	1.23118
VIR-7153 D-10	WW	0.83524	0.498447	2.37922	1.23369
VIR-7223	WW	0.836423	0.500231	2.31443	1.23654
WESTERN STORMPROOF	WW	0.845802	0.499324	2.31775	1.2217
AC 134 CB 4029	WL	0.793498	0.487484	2.14192	1.30888
CB 4012 KING KARAJAZSY	WL	0.809463	0.497891	2.02456	1.2832
COKER 310	WL	0.828803	0.500345	2.02534	1.25031
DeltaPine 393	WL	0.825634	0.491848	2.03522	1.26154
DeltaPine 493	WL	0.825562	0.505479	1.91847	1.26002
FELISTANA UA-7-18	WL	0.849941	0.509188	2.19511	1.21232
FiberMax 958	WL	0.83195	0.506131	1.89007	1.24981
FUNTUA FT-5	WL	0.82679	0.500578	2.08666	1.24812
LOCKETT BXL	WL	0.82575	0.498157	1.98341	1.25704
MEXICO 910	WL	0.815252	0.49519	2.07768	1.26585
PD-3	WL	0.820289	0.502798	1.90128	1.26278
PLAINS	WL	0.83172	0.501946	2.02237	1.24034
TAM 86III-26	WL	0.831718	0.499082	2.02598	1.24877
TAM 91C-34	WL	0.824161	0.495986	1.97724	1.26233
TAM 94WE-37S	WL	0.827563	0.504071	1.93164	1.25382
TIPO CHACO UA 4-4	WL	0.81669	0.501459	2.00701	1.26832
VIR-6615 MCU-5	WL	0.817976	0.500621	1.99585	1.27469
VIR-7065 ALLEN-333	WL	0.826881	0.500667	2.12616	1.25416
VIR-7094 COKER 310	WL	0.807533	0.501742	1.8442	1.2801
VIR-7153 D-10	WL	0.824156	0.507338	1.93792	1.25404
VIR-7223	WL	0.833623	0.503662	1.94066	1.24334
WESTERN STORMPROOF	WL	0.819365	0.503462	1.80971	1.26263

## Sheet: BLUEs_VIs_2019
Accession	Treatment	NDVI	sPRI	CRI	WI/NDVI
AC 134 CB 4029	WW	0.830284	0.511908	2.49273	1.25595
CB 4012 KING KARAJAZSY	WW	0.814893	0.50974	2.16023	1.28105
COKER 310	WW	0.818586	0.499421	2.39186	1.27367
DeltaPine 393	WW	0.826267	0.505628	2.32153	1.26064
DeltaPine 493	WW	0.812767	0.504289	2.15583	1.29038
FELISTANA UA-7-18	WW	0.835973	0.511856	2.56373	1.24463
FiberMax 958	WW	0.822388	0.502491	2.42586	1.26579
FUNTUA FT-5	WW	0.814283	0.505108	2.31896	1.27425
LOCKETT BXL	WW	0.825338	0.504861	2.44491	1.26814
MEXICO 910	WW	0.822773	0.507884	2.41906	1.26656
PD-3	WW	0.812967	0.510186	2.2143	1.28225
PLAINS	WW	0.811139	0.507655	2.33813	1.28096
TAM 86III-26	WW	0.830097	0.504748	2.40815	1.25468
TAM 91C-34	WW	0.819061	0.498502	2.42984	1.27535
TAM 94WE-37S	WW	0.827283	0.505133	2.36502	1.26258
TIPO CHACO UA 4-4	WW	0.819859	0.509898	2.36412	1.26749
VIR-6615 MCU-5	WW	0.821655	0.508638	2.36206	1.27016
VIR-7065 ALLEN-333	WW	0.82051	0.50343	2.40715	1.27507
VIR-7094 COKER 310	WW	0.825999	0.508535	2.46462	1.25944
VIR-7153 D-10	WW	0.822309	0.509685	2.46908	1.26563
VIR-7223	WW	0.832067	0.509864	2.33826	1.25525
WESTERN STORMPROOF	WW	0.830478	0.504653	2.45862	1.25293
AC 134 CB 4029	WL	0.811429	0.501812	2.21411	1.29703
CB 4012 KING KARAJAZSY	WL	0.810906	0.510051	2.0462	1.29275
COKER 310	WL	0.81534	0.500478	2.0867	1.28184
DeltaPine 393	WL	0.816663	0.496398	2.07419	1.28252
DeltaPine 493	WL	0.816787	0.508169	1.96269	1.27991
FELISTANA UA-7-18	WL	0.804381	0.499983	2.02881	1.29103
FiberMax 958	WL	0.807691	0.504746	2.05552	1.29236
FUNTUA FT-5	WL	0.804832	0.508854	1.95554	1.2899
LOCKETT BXL	WL	0.815931	0.506045	2.12105	1.27746
MEXICO 910	WL	0.80799	0.501885	2.16043	1.29982
PD-3	WL	0.806743	0.497645	2.06482	1.29425
PLAINS	WL	0.814884	0.512432	2.04903	1.27487
TAM 86III-26	WL	0.827243	0.508848	2.03688	1.25711
TAM 91C-34	WL	0.79486	0.482655	2.34222	1.31052
TAM 94WE-37S	WL	0.816804	0.500916	2.12833	1.27603
TIPO CHACO UA 4-4	WL	0.797473	0.501418	1.99181	1.30194
VIR-6615 MCU-5	WL	0.809775	0.501273	2.12404	1.29245
VIR-7065 ALLEN-333	WL	0.812059	0.507104	2.06623	1.28234
VIR-7094 COKER 310	WL	0.817181	0.506584	2.08725	1.27344
VIR-7153 D-10	WL	0.822843	0.509424	2.08912	1.26372
VIR-7223	WL	0.812913	0.510625	1.9444	1.28183
WESTERN STORMPROOF	WL	0.810421	0.505788	2.04013	1.28618
