# Supplementary material for: Assessing Drought and Heat Stress-Induced Changes in the Cotton Leaf Metabolome and Their Relationship With Hyperspectral Reflectance
Source: Front Plant Sci. 2021 Oct 22;12:751868. doi: 10.3389/fpls.2021.751868 (PMC8569624; doi:10.3389/fpls.2021.751868)
Supplement: Supplementary Table 1 — Name and identifiers of the 22 cotton accessions. [file Data_Sheet_1.zip › Supplementary Table S1.XLSX]

## Sheet: Table S1
Table S1. Name (Designation) and identifiers (SA, PI and current study number) of the 22 cotton accessions.
Designation	SA number	PI number	Current study number
AC 134 CB 4029	SA-1232	PI 529296	1
CB 4012 KING KARAJAZSY	SA-1205	PI 529270	2
COKER 310	SA-1184	PI 529249	3
DeltaPine 393	NA	PI 635100	4
DeltaPine 493	NA	PI 633858	5
FELISTANA UA-7-18	SA-0186	PI 528575	6
FiberMax 958	NA	PI 619096	7
FUNTUA FT-5	SA-2356	PI 607222	8
LOCKETT BXL	SA-1533	PI 529587	9
MEXICO 910	SA-1212	PI 529277	10
PD-3	SA-3778	PI 511353	11
PLAINS	SA-0965	PI 529035	12
TAM 86III-26	SA-1703	PI 540292	13
TAM 91C-34	SA-2910	PI 614946	14
TAM 94WE-37S	SA-3137	PI 631442	15
TIPO CHACO UA 4-4	SA-0159	PI 528557	16
VIR-6615 MCU-5	SA-3256	PI 694627	17
VIR-7065 ALLEN-333	SA-3333	PI 694704	18
VIR-7094 COKER 310	SA-3360	PI 694731	19
VIR-7153 D-10	SA-3413	PI 694784	20
VIR-7223	SA-3444	PI 694815	21
WESTERN STORMPROOF	SA-1019	PI 529088	22
