# Supplementary material for: Assessing Drought and Heat Stress-Induced Changes in the Cotton Leaf Metabolome and Their Relationship With Hyperspectral Reflectance
Source: Front Plant Sci. 2021 Oct 22;12:751868. doi: 10.3389/fpls.2021.751868 (PMC8569624; doi:10.3389/fpls.2021.751868)
Supplement: Supplementary Table 1 — Name and identifiers of the 22 cotton accessions. [file Data_Sheet_1.zip › Supplementary Tables S2-S6.XLSX]

## Sheet: Table S2
Table S2. Repeatability values and significance of fixed effects (P-values of Geno, Treat, Geno x Treat) from the linear mixed models for the fiber traits of the 22 cotton accessions in 2018.
				Linear mixed models - Fixed effects
Year	Trait	Abbreviation	Repeatability	Geno	Treat	Geno x Treat
2018	Total lint weight	Lint yield	0.804195	2.33947e-07	0.915961	0.341355
2018	Micronaire	Mic	0.948548	1.08426e-19	0.937536	0.0530266
2018	Upper-half mean length	UHM	0.988431	2.12022e-26	0.150349	0.0266948
2018	Length uniformity	UI	0.948002	1.81619e-20	0.00400352	0.082239
2018	Strength	Str	0.944741	6.27794e-18	0.0701808	0.00232208
2018	Elongation	Elo	0.977754	9.93785e-24	0.596305	0.481643

## Sheet: Table S3
Table S3. Repeatability values and significance of fixed effects (P-values of Geno, Treat, Geno x Treat) from the linear mixed models for the fiber traits of the 22 cotton accessions in 2019.
				Linear mixed models - Fixed effects
Year	Trait	Abbreviation	Repeatability	Geno	Treat	Geno x Treat
2019	Total lint weight	Lint yield	0.95	9.3e-16	0.0508515	0.272542
2019	Micronaire	Mic	0.94	1.76e-21	3.27e-19	0.00723301
2019	Upper-half mean length	UHM	0.93	4.17e-20	0.283883	0.00342588
2019	Length uniformity	UI	0.94	1.05e-16	0.940702	0.00813906
2019	Strength	Str	0.91	4.69e-12	0.000695825	0.282398
2019	Elongation	Elo	0.97	2.58e-21	0.0885388	0.76783

## Sheet: Table S4
Table S4. Annotations and identifiers (2018_ID) of the 2018 metabolites showing a significant (P < 0.05) change due to the effect of the irrigation treatment (Treat). The table provides information on the main class and subclass of the metabolites as well as their repeatability values and significance of fixed effects (P-values of Geno, Treat, Geno x Treat) from the linear mixed models. The colum…
						Linear mixed models - Fixed effects			2018-2019 clustering		Volcano plot and Pie charts
Prog_nr	2018_ID	Annotation	Main class	Subclass	Repeatability	Geno	Treat	Geno x Treat	Met. Number	Met. Cluster	Mann-Whitney	Fold change	Volcano-Pie
1	2018_GCMS_1	Sucrose	Carbohydrates & conjugates	Carbohydrates & conjugates	0.382706	0.209557	4.53548e-11	0.809333	42	II	1.91434e-08	0.819626	NO
2	2018_GCMS_2	Citric acid	Other	Other	0.714791	1.08106e-05	0.0341298	0.142448	9	I	not significant	1.15555	NO
3	2018_GCMS_3	Malic acid	Other	Other	0.69839	2.68877e-08	8.49251e-21	0.0151056	NA	NA	6.57936e-08	1.78803	NO
4	2018_GCMS_5	Galactose	Carbohydrates & conjugates	Carbohydrates & conjugates	0.5999	0.00358649	0.00360227	0.377207	14	III	0.0281892	1.50164	NO
5	2018_GCMS_6	Glutamic acid	Amino acids & peptides	Amino acids & peptides	3.7902e-07	0.00334672	2.76221e-19	0.0362086	17	II	2.56517e-09	0.568117	NO
6	2018_GCMS_8	Pyroglutamic acid	Amino acids & peptides	Amino acids & peptides	0.385961	0.284862	5.54131e-20	0.821105	38	II	1.71887e-11	0.42377	YES
7	2018_GCMS_11	Threonic acid	Carbohydrates & conjugates	Carbohydrates & conjugates	0.512509	0.192355	1.28726e-18	0.922363	NA	NA	1.71887e-11	2.2841	YES
8	2018_GCMS_15	Glucose, 2-deoxy-	Other	Other	0.123001	0.259882	4.07344e-08	0.37679	NA	NA	2.6818e-06	0.78008	NO
9	2018_GCMS_17	Galactaric acid	Carbohydrates & conjugates	Sugar acids and derivatives	0.528581	0.0538095	4.71122e-13	0.831921	NA	NA	3.19884e-09	2.70419	YES
10	2018_GCMS_18	Quinic acid	Other	Other	0.745445	4.41191e-07	3.60575e-09	0.0953	NA	NA	0.000121623	1.37441	NO
11	2018_GCMS_21	Galacturonic acid	Carbohydrates & conjugates	Sugar acids and derivatives	0.510361	0.00730602	3.29603e-11	0.25721	NA	NA	1.20397e-07	2.24006	YES
12	2018_GCMS_25	Threonine	Amino acids & peptides	Amino acids & peptides	0.485542	0.110213	2.40487e-07	0.629613	52	II	3.58149e-06	0.722469	NO
13	2018_GCMS_26	Serine	Amino acids & peptides	Amino acids & peptides	0.740208	8.65332e-05	2.69782e-19	0.470013	40	II	9.81012e-10	0.415307	YES
14	2018_GCMS_27	Glyceric acid	Carbohydrates & conjugates	Sugar acids and derivatives	0.75647	3.38338e-05	3.50068e-05	0.357156	18	II	5.42332e-08	0.637026	NO
15	2018_GCMS_28	Phosphoric acid monomethyl ester	Other	Other	0.771621	0.000468516	0.00739844	0.64283	NA	NA	not significant	0.87864	NO
16	2018_GCMS_29	Pyridoxamine	Other	Other	0.592446	0.0866039	0.000363285	0.879053	NA	NA	0.000804193	0.821313	NO
17	2018_GCMS_31	Threose	Carbohydrates & conjugates	Carbohydrates & conjugates	0.41978	0.0424616	5.04518e-15	0.406903	NA	NA	8.49323e-11	0.6313	NO
18	2018_GCMS_33	Glucose	Carbohydrates & conjugates	Carbohydrates & conjugates	0.541586	0.00167922	1.91932e-05	0.207561	15	III	0.00164696	1.81307	NO
19	2018_LCMS_1	11-cis-retinyl group	Terpenoids	Diterpenoids	0.479266	0.000326277	0.0191101	0.0159327	NA	NA	4.99097e-09	1.49444	NO
20	2018_LCMS_2	1,2-Di-(9Z,12Z,15Z-octadecatrienoyl)-3-(Galactosyl-alpha-1-6-Galactosyl-beta-1)-glycerol	Polar lipids	Galactolipids	0.410916	0.205996	4.41617e-19	0.945035	1	II	1.71887e-11	0.669957	NO
21	2018_LCMS_4	MGDG(18:3(9Z,12Z,15Z)/18:3(9Z,12Z,15Z))	Polar lipids	Galactolipids	0.49862	0.0649828	3.26703e-15	0.895831	NA	NA	5.50037e-11	0.694101	NO
22	2018_LCMS_5	TG(16:0/16:1(9Z)/18:0)	Neutral lipids	Triacylglycerols	0.29883	0.0733378	8.42293e-16	0.287022	47	I	2.20997e-10	2.03213	YES
23	2018_LCMS_7	PA(20:2(11Z,14Z)/15:0)	Polar lipids	Glycerophosphates	0.19515	0.200019	1.36779e-05	0.399403	NA	NA	0.000181457	0.683835	NO
24	2018_LCMS_8	anhydroretinol	Terpenoids	Sesquiterpenoids	0.398485	0.0997861	8.39276e-16	0.355057	NA	NA	1.45149e-10	1.43692	NO
25	2018_LCMS_9	MGDG(18:2(9Z,12Z)/18:2(9Z,12Z))	Polar lipids	Galactolipids	0.74632	0.000146556	1.17266e-14	0.336488	NA	NA	2.46734e-07	0.625018	NO
26	2018_LCMS_10	TG(14:1(9Z)/18:2(9Z,12Z)/o-18:0)	Neutral lipids	Triacylglycerols	0.22558	0.00660159	0.0167226	0.0265365	NA	NA	4.03213e-09	1.64221	NO
27	2018_LCMS_11	PC(18:2(9Z,12Z)/18:2(9Z,12Z))	Polar lipids	Glycerophosphocholines	0.401168	0.0635996	5.45079e-16	0.40717	32	II	1.71887e-11	0.432266	YES
28	2018_LCMS_13	DG(24:1(15Z)/24:1(15Z)/0:0)	Neutral lipids	Diacylglycerols	0.607157	0.0220478	9.76784e-15	0.770629	NA	NA	9.81012e-10	2.69697	YES
29	2018_LCMS_14	TG(16:0/15:0/14:1(9Z))	Neutral lipids	Triacylglycerols	0.711464	0.00025061	0.0473989	0.218873	45	I	1.50856e-09	1.83041	NO
30	2018_LCMS_15	PC(16:0/18:3(9Z,12Z,15Z))	Polar lipids	Glycerophosphocholines	0.504732	0.00239133	0.00013079	0.138825	28	III	4.03213e-09	1.44466	NO
31	2018_LCMS_16	N(2)-([biphenyl]-4-ylsulfonyl)-N-hydroxy-N(2)-isopropoxy-D-valinamide	Amino acids & peptides	Amino acids & peptides	0.368961	0.0173484	9.7029e-08	0.174098	NA	NA	1.86531e-05	0.777895	NO
32	2018_LCMS_17	(Z)-2,6,10-Bisabolatriene	Terpenoids	Sesquiterpenoids	0.322712	0.00232766	0.0256314	0.0301504	NA	NA	7.54492e-10	1.69091	NO
33	2018_LCMS_19	2-methoxy-3-methyl-6-all-trans-nonaprenylhydroquinone	Other	Other	0.38131	0.0248162	0.000928873	0.313401	4	I	2.36363e-08	1.50179	NO
34	2018_LCMS_20	TG(18:2(9Z,12Z)/18:3(9Z,12Z,15Z)/18:3(9Z,12Z,15Z))	Neutral lipids	Triacylglycerols	0.561453	0.0145253	2.98312e-14	0.585978	NA	NA	1.21965e-09	2.06928	YES
35	2018_LCMS_21	DG(18:2(9Z,12Z)/18:2(9Z,12Z)/0:0)	Neutral lipids	Diacylglycerols	0.552711	0.00347707	1.26645e-05	0.196734	12	II	1.45149e-10	0.324642	YES
36	2018_LCMS_22	PC(16:0/18:2(9Z,12Z))	Polar lipids	Glycerophosphocholines	0.443083	0.102903	5.06611e-08	0.417666	27	II	1.31334e-06	0.731253	NO
37	2018_LCMS_23	PC(18:3(9Z,12Z,15Z)/18:2(9Z,12Z))	Polar lipids	Glycerophosphocholines	0.290332	0.0886351	5.65276e-07	0.223357	NA	NA	4.84691e-05	0.727653	NO
38	2018_LCMS_24	DG(18:0/22:0/0:0)	Neutral lipids	Diacylglycerols	1.5304e-06	0.563144	2.47769e-19	0.450733	NA	NA	1.71887e-11	1.94163	NO
39	2018_LCMS_27	TG(18:1(9Z)/18:2(9Z,12Z)/18:2(9Z,12Z))	Neutral lipids	Triacylglycerols	0.50503	0.0430276	1.00804e-14	0.476113	51	II	5.71646e-10	0.415525	YES
40	2018_LCMS_28	DG(18:3(6Z,9Z,12Z)/18:2(9Z,12Z)/0:0)	Neutral lipids	Diacylglycerols	0.412482	0.00716812	0.00408108	0.0627618	13	II	1.76771e-06	0.573487	NO
41	2018_LCMS_32	Methyl 2-(10-heptadecenyl)-6-hydroxybenzoate	Other	Other	2.64122e-06	0.64795	3.98601e-05	0.498182	NA	NA	1.86531e-05	0.885814	NO
42	2018_LCMS_34	DG(22:0/22:2(13Z,16Z)/0:0)	Neutral lipids	Diacylglycerols	0.392309	0.0451742	1.37009e-15	0.370316	NA	NA	1.50856e-09	1.62652	NO
43	2018_LCMS_35	1-O-(6-thio-alpha-D-galactopyranosyl)-N-hexacosanylphytosphingosine	Other	Other	0.35357	0.000511093	0.0312599	0.00793367	NA	NA	1.71887e-11	2.48092	YES
44	2018_LCMS_36	DG(22:0/22:1(13Z)/0:0)	Neutral lipids	Diacylglycerols	0.231885	0.0798679	6.47026e-12	0.220585	NA	NA	2.90857e-08	1.58324	NO
45	2018_LCMS_37	CE(20:4(5Z,8Z,11Z,14Z))	Other	Other	0.632601	0.00109802	1.49392e-19	0.336966	NA	NA	4.18779e-10	3.62803	YES
46	2018_LCMS_38	DG(16:0/18:2(9Z,12Z)/0:0)	Neutral lipids	Diacylglycerols	0.197667	0.28593	4.1906e-20	0.599923	11	II	1.71887e-11	0.447054	YES
47	2018_LCMS_40	13'-Hydroxy-alpha-tocopherol	Other	Other	0.633786	0.02941	7.47838e-05	0.656522	2	III	3.09396e-10	2.26327	YES
48	2018_LCMS_41	PC(18:1(9Z)/18:2(9Z,12Z))	Polar lipids	Glycerophosphocholines	0.183279	0.419021	1.54157e-06	0.86892	30	II	9.51176e-07	0.593816	NO
49	2018_LCMS_42	TG(16:0/16:0/18:1(9Z))	Neutral lipids	Triacylglycerols	0.709366	6.86064e-06	9.81136e-10	0.182241	46	I	0.000148366	2.2375	YES
50	2018_LCMS_43	TG(15:0/20:1(11Z)/20:5(5Z,8Z,11Z,14Z,17Z))	Neutral lipids	Triacylglycerols	4.04771e-07	0.781183	1.93993e-11	0.682793	NA	NA	1.45149e-10	0.446211	YES
51	2018_LCMS_45	PE(18:2(9Z,12Z)/18:2(9Z,12Z))	Polar lipids	Glycerophosphoethanolamines	0.144877	0.553078	3.04993e-13	0.983684	NA	NA	3.17329e-11	0.539269	NO
52	2018_LCMS_47	N-hexacosanoyl-14-methylhexadecasphinganine-1-phosphocholine	Other	Other	0.684983	0.00885319	3.77724e-09	0.628326	NA	NA	2.04567e-06	1.64313	NO
53	2018_LCMS_48	TG(14:0/o-18:0/18:3(9Z,12Z,15Z))	Neutral lipids	Triacylglycerols	0.325121	0.0258487	1.87561e-06	0.112605	NA	NA	1.17865e-10	2.33728	YES
54	2018_LCMS_49	SM(d18:1/25:0)	Polar lipids	Sphingolipids	0.368828	0.0377684	2.94126e-13	0.329261	41	I	1.52345e-08	2.65262	YES
55	2018_LCMS_50	cis-Ocimene	Terpenoids	Monoterpenoids	0.468334	0.00132703	0.0481949	0.135951	NA	NA	1.21965e-09	1.82973	NO
56	2018_LCMS_53	TG(20:0/20:1(11Z)/20:1(11Z))	Neutral lipids	Triacylglycerols	0.623304	6.01398e-06	6.97215e-06	0.0130531	NA	NA	1.20397e-07	2.53429	YES
57	2018_LCMS_54	TG(18:3(9Z,12Z,15Z)/16:0/18:3(9Z,12Z,15Z))	Neutral lipids	Triacylglycerols	0.481381	0.0609004	0.0039836	0.637665	NA	NA	0.00939777	1.28288	NO
58	2018_LCMS_55	3-O-Sulfogalactosylceramide (d18:1/22:0)	Polar lipids	Sphingolipids	0.143273	0.0642791	0.000198803	0.214991	NA	NA	2.36363e-08	1.60067	NO
59	2018_LCMS_56	TG(16:0/16:1(9Z)/20:1(11Z))	Neutral lipids	Triacylglycerols	0.746054	1.65369e-06	1.52578e-06	0.191157	NA	NA	0.00654322	1.97623	NO
60	2018_LCMS_57	CE(20:2(6Z,9Z))	Other	Other	0.705762	1.9781e-06	0.00242644	0.0326792	NA	NA	0.00351794	0.806522	NO
61	2018_LCMS_58	TG(16:1(9Z)/18:0/20:1(11Z))	Neutral lipids	Triacylglycerols	0.763218	1.59948e-06	4.58772e-10	0.239278	NA	NA	0.000181457	2.35846	YES
62	2018_LCMS_59	Megalomicin B	Carbohydrates & conjugates	Carbohydrates & conjugates	0.737991	0.0152784	0.0477178	0.965037	21	II	0.00654322	0.777983	NO
63	2018_LCMS_60	4alpha-Formyl-4beta-methyl-5alpha-cholesta-8-en-3beta-ol	Terpenoids	Triterpenoids	0.459179	0.0384974	0.00706814	0.408621	6	I	0.0379084	1.19693	NO
64	2018_LCMS_62	6-cis-Docosenamide	Other	Other	3.43246e-07	0.695726	0.0001049	0.103944	NA	NA	0.00164696	0.563797	NO
65	2018_LCMS_63	CE(20:3(8Z,11Z,14Z))	Other	Other	0.843001	7.93866e-07	0.00080581	0.0559459	NA	NA	0.000274772	0.681388	NO
66	2018_LCMS_64	TG(18:1(9Z)/18:1(9Z)/18:2(9Z,12Z))	Neutral lipids	Triacylglycerols	0.53666	0.000415432	0.00692699	0.116063	49	II	not significant	0.849633	NO
67	2018_LCMS_65	PE(22:0/24:1(15Z))	Polar lipids	Glycerophosphoethanolamines	0.686186	0.00201425	0.019098	0.361922	35	II	not significant	0.851884	NO
68	2018_LCMS_66	CE(18:3(9Z,12Z,15Z))	Other	Other	0.716486	0.000717983	1.73688e-16	0.658061	NA	NA	2.56517e-09	1.99327	NO
69	2018_LCMS_68	Quercetin	Other	Other	0.714305	9.12208e-07	1.94949e-11	0.0812324	NA	NA	2.65315e-05	0.629677	NO
70	2018_LCMS_70	TG(15:0/18:2(9Z,12Z)/22:0)	Neutral lipids	Triacylglycerols	0.687274	2.38251e-05	1.46793e-19	0.0867899	44	I	7.54492e-10	2.53796	YES
71	2018_LCMS_72	DG(18:0/18:3(9Z,12Z,15Z)/0:0)	Neutral lipids	Diacylglycerols	0.263531	0.0715178	1.1598e-13	0.218259	NA	NA	4.99097e-09	0.592085	NO
72	2018_LCMS_73	PE(24:0/20:1(11Z))	Polar lipids	Glycerophosphoethanolamines	0.342897	0.114037	1.65807e-05	0.857046	NA	NA	4.84691e-05	1.22752	NO
73	2018_LCMS_74	5-[[2,5-dimethoxy-4-(1-pyrrolidinyl)phenyl]methylidene]-3-methylthiazolidine-2,4-dione	Other	Other	1.03568e-06	0.607667	5.79299e-07	0.691544	NA	NA	2.46734e-07	0.744795	NO
74	2018_LCMS_75	Hexaethylene glycol	Other	Other	0.103832	0.880673	0.00197591	0.970682	NA	NA	9.74468e-05	0.644497	NO
75	2018_LCMS_76	PE(18:0/18:1(9Z))	Polar lipids	Glycerophosphoethanolamines	4.04771e-07	0.945969	0.000907934	0.970662	33	II	7.31566e-06	0.585971	NO
76	2018_LCMS_77	(2S)-2-hydroxy-4-keto-4-[(2S,3R,4S,5S,6R)-3,4,5-trihydroxy-6-methylol-tetrahydropyran-2-yl]oxy-butyrate	Other	Other	1.62197e-07	0.502157	2.0244e-05	0.567874	NA	NA	1.26915e-05	0.778744	NO
77	2018_LCMS_79	SM(d18:0/20:0)	Polar lipids	Sphingolipids	0.537047	0.0289304	4.17486e-17	0.573	NA	NA	1.17865e-10	2.34805	YES
78	2018_LCMS_80	TG(16:1(9Z)/18:1(9Z)/20:4(5Z,8Z,11Z,14Z))	Neutral lipids	Triacylglycerols	0.308636	0.108134	1.85802e-07	0.319827	48	I	2.65315e-05	0.605124	NO
79	2018_LCMS_82	TG(18:1(9Z)/18:1(9Z)/18:3(6Z,9Z,12Z))	Neutral lipids	Triacylglycerols	0.25124	0.306798	1.05516e-11	0.697171	50	III	5.71646e-10	1.61602	NO
80	2018_LCMS_83	TG(15:0/18:0/20:0)	Neutral lipids	Triacylglycerols	0.702511	0.00106817	4.58428e-08	0.708906	NA	NA	4.33016e-05	1.39041	NO
81	2018_LCMS_84	Glucosylceramide (d18:1/22:0)	Polar lipids	Sphingolipids	0.338485	0.000185208	5.52732e-05	0.00917082	16	III	2.09753e-07	1.45384	NO
82	2018_LCMS_85	PC(18:1(11Z)/24:0)	Polar lipids	Glycerophosphocholines	0.529064	0.0271116	1.70432e-12	0.696098	NA	NA	6.42497e-09	0.763982	NO
83	2018_LCMS_86	DG(18:1(9Z)/18:1(9Z)/0:0)	Neutral lipids	Diacylglycerols	0.47908	0.105471	3.1251e-10	0.824217	NA	NA	4.99097e-09	0.735542	NO
84	2018_LCMS_87	TG(14:1(9Z)/18:3(9Z,12Z,15Z)/o-18:0)	Neutral lipids	Triacylglycerols	0.555982	0.0704988	1.43433e-17	0.79164	NA	NA	8.49323e-11	4.52166	YES
85	2018_LCMS_88	PG(16:1(9Z)/16:0)	Polar lipids	Glycerophosphoglycerols	4.49533e-07	0.49378	0.00411003	0.607656	36	II	0.0061177	0.558481	NO
86	2018_LCMS_90	PGP(16:0/18:1(9Z))	Polar lipids	Glycerophosphoglycerophosphates	3.25052e-07	0.292685	0.0257619	0.284579	NA	NA	4.95701e-07	0.708784	NO
87	2018_LCMS_91	5,6-bis[(2-hydroxyethyl)sulfanyl]benzimidazole-4,7-quinone	Other	Other	0.647568	0.000169982	6.65438e-11	0.224195	NA	NA	1.31334e-06	0.634016	NO
88	2018_LCMS_93	PE(P-18:1(11Z)/24:1(15Z))	Polar lipids	Glycerophosphoethanolamines	0.666285	0.00180003	0.0415413	0.0763028	NA	NA	5.50037e-11	2.40259	YES
89	2018_LCMS_94	PC(16:0/18:1(9Z))	Polar lipids	Glycerophosphocholines	0.368148	0.0144464	0.000272952	0.124349	26	II	0.0115708	0.799992	NO
90	2018_LCMS_95	Oligomycin B	Other	Other	0.0079147	0.0351554	0.0259481	0.0154439	NA	NA	0.00045679	0.691421	NO
91	2018_LCMS_97	N-hydroxypentahomomethionine	Amino acids & peptides	Amino acids & peptides	0.163627	0.429264	3.53817e-16	0.61922	NA	NA	1.71887e-11	0.679356	NO
92	2018_LCMS_98	TG(22:0/22:0/20:5(5Z,8Z,11Z,14Z,17Z))	Neutral lipids	Triacylglycerols	0.095854	0.194579	0.000170731	0.335893	NA	NA	0.0027755	1.31091	NO
93	2018_LCMS_99	TG(15:0/16:0/22:6(4Z,7Z,10Z,13Z,16Z,19Z))	Neutral lipids	Triacylglycerols	0.53893	0.14889	8.31467e-10	0.752268	NA	NA	1.52345e-08	0.556699	NO
94	2018_LCMS_100	(1,2,3-trimethyl-2-cyclopropen-1-yl)benzene	Other	Other	0.552497	0.124654	3.28481e-14	0.994217	NA	NA	1.71887e-11	1.6699	NO
95	2018_LCMS_101	TG(22:4(7Z,10Z,13Z,16Z)/22:4(7Z,10Z,13Z,16Z)/22:4(7Z,10Z,13Z,16Z))	Neutral lipids	Triacylglycerols	0.60737	0.076714	3.93608e-05	0.960426	NA	NA	8.76479e-05	1.26235	NO
96	2018_LCMS_103	PC(24:1(15Z)/24:1(15Z))	Polar lipids	Glycerophosphocholines	0.556132	0.000387372	8.05042e-15	0.133983	NA	NA	2.90857e-08	1.6553	NO
97	2018_LCMS_106	DG(14:0/20:3(8Z,11Z,14Z)/0:0)	Neutral lipids	Diacylglycerols	0.384948	0.0140977	6.29596e-07	0.047304	NA	NA	1.71887e-11	0.468678	YES
98	2018_LCMS_107	TG(14:1(9Z)/14:1(9Z)/18:4(6Z,9Z,12Z,15Z))	Neutral lipids	Triacylglycerols	0.453753	0.00132746	4.43101e-18	0.137874	43	II	3.09396e-10	0.486686	YES
99	2018_LCMS_108	Azithromycin	Carbohydrates & conjugates	Carbohydrates & conjugates	0.736309	0.000113196	1.95405e-16	0.498047	8	II	7.99715e-09	0.672139	NO
100	2018_LCMS_111	PC(20:5(5Z,8Z,11Z,14Z,17Z)/18:4(6Z,9Z,12Z,15Z))	Polar lipids	Glycerophosphocholines	0.531515	0.0265837	6.33346e-11	0.524017	NA	NA	1.76047e-07	1.56032	NO
101	2018_LCMS_112	PC(18:3(9Z,12Z,15Z)/18:3(9Z,12Z,15Z))	Polar lipids	Glycerophosphocholines	0.625462	5.43353e-05	3.37658e-15	0.071066	NA	NA	5.42332e-08	1.60936	NO
102	2018_LCMS_114	3',4',5'-Trimethoxycinnamyl alcohol	Other	Other	0.063209	0.291937	1.23603e-09	0.354906	NA	NA	2.09753e-07	0.76314	NO
103	2018_LCMS_115	PC(o-16:1(9Z)/14:1(9Z))	Polar lipids	Glycerophosphocholines	4.04771e-07	0.928741	0.000246436	0.976893	NA	NA	1.51164e-06	0.599151	NO
104	2018_LCMS_116	Oleamide	Other	Other	7.39357e-07	0.320996	2.09574e-09	0.062398	24	II	1.51164e-06	0.707884	NO
105	2018_LCMS_117	5-(2-Hydroxyethyl)-4-methylthiazole acetate	Other	Other	0.468698	0.00268218	2.93577e-06	0.146306	NA	NA	7.54492e-10	0.678975	NO
106	2018_LCMS_118	TG(22:1(13Z)/20:5(5Z,8Z,11Z,14Z,17Z)/o-18:0)	Neutral lipids	Triacylglycerols	0.624442	0.000212059	1.0086e-06	0.07854	NA	NA	0.00037557	1.36534	NO
107	2018_LCMS_119	20-CoA-20-oxo-18R-hydroxyleucotriene B4	Other	Other	0.185431	0.212784	0.000370183	0.379236	NA	NA	0.000249534	0.739167	NO
108	2018_LCMS_120	Thermozeaxanthin-15/ Zeaxanthin glucoside ester	Terpenoids	Tetraterpenoids	0.00331523	0.242618	1.68232e-09	0.242376	NA	NA	4.16864e-07	0.566742	NO
109	2018_LCMS_121	SM(d18:1/22:0)	Polar lipids	Sphingolipids	8.25055e-07	0.301404	6.12029e-05	0.239757	NA	NA	0.000108925	1.1381	NO
110	2018_LCMS_122	2-Hexaprenyl-6-methoxyphenol	Neutral lipids	Polyprenols	0.36671	0.298987	4.57009e-11	0.749505	NA	NA	1.50856e-09	1.34337	NO
111	2018_LCMS_123	PA(19:0/20:0)	Polar lipids	Glycerophosphates	0.584038	0.0118383	1.67984e-15	0.616478	25	I	1.71887e-11	1.41395	NO
112	2018_LCMS_124	PE(18:3(9Z,12Z,15Z)/16:0)	Polar lipids	Glycerophosphoethanolamines	0.758472	5.95957e-08	0.00385776	0.0211588	34	III	0.000201592	1.26586	NO
113	2018_LCMS_125	DG(18:0/22:2(13Z,16Z)/0:0)	Neutral lipids	Diacylglycerols	0.511067	0.0582364	8.08748e-17	0.620658	NA	NA	1.17865e-10	3.33464	YES
114	2018_LCMS_126	PC(16:1(9Z)/16:1(9Z))	Polar lipids	Glycerophosphocholines	0.229855	0.324257	2.1318e-11	0.598792	NA	NA	3.19884e-09	0.502727	NO
115	2018_LCMS_129	Cinnamyl acetate	Other	Other	5.94748e-07	0.627747	3.97954e-08	0.697545	NA	NA	6.57936e-08	0.732679	NO
116	2018_LCMS_130	4-amino-3-methyl-N-(phenylmethyl)-2-sulfanylidene-5-thiazolecarboxamide	Other	Other	0.700292	2.15467e-07	2.26275e-13	0.045607	NA	NA	2.32431e-06	0.599778	NO
117	2018_LCMS_132	Hexadecanedioic acid	Neutral lipids	Long-chain fatty acids	0.474475	0.191487	8.12086e-12	0.555716	20	II	1.50856e-09	0.705545	NO
118	2018_LCMS_133	1-heptadecylglycerone 3-phosphate(2-)	Other	Other	0.10135	0.110581	0.0473342	0.0829364	NA	NA	1.50856e-09	0.591369	NO
119	2018_LCMS_134	Capsiamide	Other	Other	8.73947e-07	0.685461	5.15508e-08	0.373381	NA	NA	2.46734e-07	0.724903	NO
120	2018_LCMS_135	tributyl phosphate	Other	Other	0.591291	0.0172064	0.0121147	0.297912	NA	NA	1.45149e-10	0.584373	NO
121	2018_LCMS_136	TG(15:0/22:5(7Z,10Z,13Z,16Z,19Z)/o-18:0)	Neutral lipids	Triacylglycerols	0.649434	0.00562086	4.71378e-05	0.168405	NA	NA	9.81012e-10	1.70298	NO
122	2018_LCMS_137	TG(16:1(9Z)/16:1(9Z)/16:1(9Z))	Neutral lipids	Triacylglycerols	0.40123	0.00809226	6.52268e-07	0.175072	NA	NA	4.33016e-05	0.728999	NO
123	2018_LCMS_141	TG(16:0/16:0/16:0)	Neutral lipids	Triacylglycerols	3.06819e-07	0.0542798	2.91214e-05	0.0429987	NA	NA	0.00152877	1.24166	NO
124	2018_LCMS_143	Docosyl trans-ferulate	Other	Other	4.04771e-07	0.785345	7.92963e-10	0.529036	NA	NA	3.19884e-09	0.827263	NO
125	2018_LCMS_144	3-alpha-D-glucuronosyl-2-[(10R)-10-methyloctadecanoyl]-1-palmitoyl-sn-glycerol	Other	Other	0.401581	0.099534	1.8532e-11	0.70141	NA	NA	1.21965e-09	0.773011	NO
126	2018_LCMS_145	Aeruginopeptin 917S-A	Other	Other	0.465754	0.0549439	0.00141102	0.310294	NA	NA	5.7702e-07	2.01321	YES
127	2018_LCMS_147	SM(d18:0/24:1(15Z))	Polar lipids	Sphingolipids	0.218924	0.0781592	2.4315e-08	0.300052	NA	NA	2.32431e-06	1.30581	NO
128	2018_LCMS_148	DG(15:0/22:1(13Z)/0:0)	Neutral lipids	Diacylglycerols	0.0458861	0.0560298	1.49471e-16	0.0712456	NA	NA	2.01504e-09	1.56645	NO
129	2018_LCMS_149	3-nitro-4-(phenylthio)quinoline	Other	Other	0.128552	0.372292	3.58604e-05	0.584621	NA	NA	2.65315e-05	0.715108	NO
130	2018_LCMS_151	Hexadecenal	Other	Other	0.59216	0.093322	3.1551e-08	0.76546	NA	NA	4.16864e-07	1.42286	NO
131	2018_LCMS_153	PA(18:1(9Z)/15:0)	Polar lipids	Glycerophosphates	0.50485	0.0714168	4.51534e-08	0.562818	NA	NA	2.32431e-06	0.546011	NO
132	2018_LCMS_155	PC(18:1(9Z)/18:3(9Z,12Z,15Z))	Polar lipids	Glycerophosphocholines	0.428763	0.0277494	4.32544e-07	0.221529	31	II	6.93104e-05	0.670657	NO
133	2018_LCMS_157	PC(14:1(9Z)/18:2(9Z,12Z))	Polar lipids	Glycerophosphocholines	0.788544	3.9857e-05	4.22797e-12	0.391711	NA	NA	3.11421e-06	1.46979	NO
134	2018_LCMS_158	D8'-Merulinic acid A	Other	Other	0.075544	0.545619	1.88986e-05	0.771337	10	II	8.39916e-06	0.760816	NO
135	2018_LCMS_159	nonaethylene glycol	Other	Other	4.04771e-07	0.9057	1.16687e-08	0.554278	NA	NA	7.99715e-09	0.725928	NO
136	2018_LCMS_160	2-amino-5-[diethylamino(oxo)methyl]-4-methyl-3-thiophenecarboxylic acid propan-2-yl ester	Other	Other	0.087941	0.321072	0.000754232	0.765567	NA	NA	7.99715e-09	0.696757	NO
137	2018_LCMS_161	Phthalic anhydride	Other	Other	3.57536e-07	0.645358	4.54225e-11	0.176903	NA	NA	4.18779e-10	0.717351	NO
138	2018_LCMS_162	Ac-Gln-D-Phe-His-D-Pro-betaAla	Other	Other	0.540073	0.000153341	0.0469763	0.0678573	NA	NA	1.21965e-09	0.236493	YES
139	2018_LCMS_163	PE(18:4(6Z,9Z,12Z,15Z)/16:1(9Z))	Polar lipids	Glycerophosphoethanolamines	0.389952	0.103667	8.0228e-09	0.574867	NA	NA	4.16864e-07	0.652283	NO
140	2018_LCMS_164	TG(20:3n6/22:0/22:5(7Z,10Z,13Z,16Z,19Z))	Neutral lipids	Triacylglycerols	0.65663	0.000168779	0.0285391	0.099031	NA	NA	0.0132038	1.19447	NO
141	2018_LCMS_165	Jietacin A	Other	Other	0.09965	0.308571	4.17287e-13	0.413457	NA	NA	2.56517e-09	1.57631	NO
142	2018_LCMS_166	(E)-4,8-Dimethyl-1,3,7-nonatriene	Terpenoids	Monoterpenoids	0.228876	0.111284	1.00259e-13	0.289856	NA	NA	4.03213e-09	1.53978	NO
143	2018_LCMS_167	TG(15:0/20:4(5Z,8Z,11Z,14Z)/20:4(5Z,8Z,11Z,14Z))	Neutral lipids	Triacylglycerols	0.719	0.0145566	7.5596e-07	0.955916	NA	NA	5.56746e-06	0.695632	NO
144	2018_LCMS_169	TG(22:2(13Z,16Z)/22:2(13Z,16Z)/18:4(6Z,9Z,12Z,15Z))	Neutral lipids	Triacylglycerols	0.814799	1.88094e-05	2.66776e-08	0.849012	NA	NA	0.00013397	0.739094	NO
145	2018_LCMS_171	TG(20:1(11Z)/20:1(11Z)/20:4(5Z,8Z,11Z,14Z))	Neutral lipids	Triacylglycerols	1.84996e-06	0.33998	4.05925e-08	0.234377	NA	NA	5.7702e-07	1.4333	NO
146	2018_LCMS_172	TG(15:0/16:0/22:4(7Z,10Z,13Z,16Z))	Neutral lipids	Triacylglycerols	0.258499	0.1006	0.0149127	0.10704	NA	NA	0.00152877	0.735595	NO
147	2018_LCMS_173	TG(15:0/18:2(9Z,12Z)/20:3n6)	Neutral lipids	Triacylglycerols	3.74162e-07	0.529945	8.7411e-05	0.187124	NA	NA	0.000605104	0.781657	NO
148	2018_LCMS_174	N-acetyl-D-glucosaminyl-(1->4)-N-acetylmuramoyl-L-alanyl-D-glutamyl-6-carboxy-L-lysine	Amino acids & peptides	Amino acids & peptides	0.0549454	0.388525	0.00456057	0.437032	NA	NA	0.0100623	0.627824	NO
149	2018_LCMS_176	Ligustilide	Other	Other	0.588312	0.00442452	0.0291975	0.0145833	NA	NA	5.45518e-05	1.34607	NO
150	2018_LCMS_179	Ac-Cha-Arg-Ala-Met-Ala-Ser-Leu-NH2	Amino acids & peptides	Amino acids & peptides	0.245699	0.367602	0.00917155	0.707322	NA	NA	0.0160973	0.827902	NO
151	2018_LCMS_180	Pregnanetriol	Other	Other	0.131176	0.531153	2.83653e-13	0.843202	NA	NA	1.17865e-10	0.730791	NO
152	2018_LCMS_181	PC(o-16:0/18:0)	Polar lipids	Glycerophosphocholines	0.513854	0.0456749	9.79511e-12	0.569931	NA	NA	1.52345e-08	1.49577	NO
153	2018_LCMS_183	PE(18:0/22:4(7Z,10Z,13Z,16Z))	Polar lipids	Glycerophosphoethanolamines	0.309924	0.233819	4.67948e-10	0.570215	NA	NA	1.23978e-08	0.744515	NO
154	2018_LCMS_184	PE(16:0/18:2(9Z,12Z))	Polar lipids	Glycerophosphoethanolamines	0.526154	0.0464476	2.23872e-13	0.789477	NA	NA	4.18779e-10	0.678951	NO
155	2018_LCMS_192	MGDG(18:3(9Z,12Z,15Z)/16:3(7Z,10Z,13Z))	Polar lipids	Galactolipids	0.723076	3.49311e-07	3.46872e-16	0.0617171	NA	NA	4.5108e-08	0.608917	NO
156	2018_LCMS_193	(-)-Epicatechin	Other	Other	0.875484	1.59656e-08	0.0281432	0.200207	NA	NA	0.023632	0.732405	NO
157	2018_LCMS_194	Nifuradene	Other	Other	0.375489	0.0449438	6.86457e-08	0.363547	NA	NA	1.65086e-05	0.67918	NO
158	2018_LCMS_195	undecaethylene glycol	Other	Other	0.0902578	0.374565	3.6552e-11	0.698262	NA	NA	9.77246e-09	0.697692	NO
159	2018_LCMS_196	dodecaethylene glycol	Other	Other	1.88204e-07	0.275479	1.27794e-08	0.226839	NA	NA	1.51164e-06	0.759265	NO
160	2018_LCMS_198	Herniarin	Other	Other	0.0318093	0.524215	1.15364e-10	0.651142	19	II	4.99097e-09	0.719155	NO
161	2018_LCMS_199	N,2,3-Trimethyl-2-(1-methylethyl)butanamide	Other	Other	4.04771e-07	0.992759	1.16291e-08	0.763046	NA	NA	1.45149e-10	0.6876	NO
162	2018_LCMS_200	isovaleryl diethylamide	Other	Other	0.289701	0.11768	0.022459	0.375458	NA	NA	1.21965e-09	0.702623	NO
163	2018_LCMS_201	Triphenylphosphine oxid	Other	Other	7.62479e-07	0.585434	0.000115725	0.60743	NA	NA	0.000804193	0.684385	NO
164	2018_LCMS_202	PS(15:0/16:0)	Polar lipids	Glycerophosphoserines	0.401225	0.0141921	1.94052e-07	0.116105	NA	NA	3.39798e-05	0.749644	NO
165	2018_LCMS_203	Tetraethylene glycol	Other	Other	1.40508e-06	0.879573	2.50117e-05	0.943757	NA	NA	8.1451e-07	0.633084	NO
166	2018_LCMS_204	tris(2-butoxyethyl) phosphate	Other	Other	3.45983e-07	0.528887	2.77897e-05	0.179518	NA	NA	0.000181457	0.745339	NO
167	2018_LCMS_205	PC(o-20:1(11Z)/20:4(8Z,11Z,14Z,17Z))	Polar lipids	Glycerophosphocholines	0.637041	0.026255	1.12112e-15	0.758619	NA	NA	1.45149e-10	1.78822	NO
168	2018_LCMS_206	TG(15:0/22:2(13Z,16Z)/22:5(7Z,10Z,13Z,16Z,19Z))	Neutral lipids	Triacylglycerols	0.422797	0.0526964	0.0457488	0.399687	NA	NA	not significant	1.11183	NO
169	2018_LCMS_207	DG(16:0/16:0/0:0)	Neutral lipids	Diacylglycerols	0.281589	0.332285	2.2891e-06	0.817353	NA	NA	3.58149e-06	1.41702	NO
170	2018_LCMS_208	(2E)-19-hydroxynonadec-2-enoic acid	Neutral lipids	Long-chain fatty acids	4.04771e-07	0.894407	3.46961e-05	0.774047	NA	NA	1.45813e-07	0.7119	NO
171	2018_LCMS_210	DG(18:1(9Z)/20:5(5Z,8Z,11Z,14Z,17Z)/0:0)	Neutral lipids	Diacylglycerols	0.417217	0.303549	2.12449e-06	0.879093	NA	NA	2.6818e-06	0.808112	NO
172	2018_LCMS_211	PC(18:1(9Z)/20:0)	Polar lipids	Glycerophosphocholines	0.201981	0.00997282	0.0466133	0.0769022	NA	NA	not significant	0.818682	NO
173	2018_LCMS_212	3-(2,4-Cyclopentadien-1-ylidene)pregn-4-en-20-one	Other	Other	0.196055	0.162366	0.00168768	0.347107	NA	NA	0.00300595	1.12084	NO
174	2018_LCMS_215	PGP(a-13:0/i-24:0)	Polar lipids	Glycerophosphoglycerophosphates	0.206079	0.437129	0.000178193	0.876653	NA	NA	0.00013397	0.846414	NO
175	2018_LCMS_216	Bolegrevilol	Terpenoids	Diterpenoids	4.04771e-07	0.843738	1.08678e-05	0.539166	NA	NA	4.82683e-06	0.685251	NO
176	2018_LCMS_217	DG(18:2(9Z,12Z)/20:1(11Z)/0:0)	Neutral lipids	Diacylglycerols	0.0104058	0.186309	8.8035e-10	0.0907308	NA	NA	2.95593e-07	1.4835	NO
177	2018_LCMS_219	DG(15:0/20:4(5Z,8Z,11Z,14Z)/0:0)	Neutral lipids	Diacylglycerols	0.44335	0.0909796	0.000515979	0.455116	NA	NA	0.00106622	1.14187	NO
178	2018_LCMS_220	SM(d18:0/22:2(13Z,16Z)(OH))	Polar lipids	Sphingolipids	2.13062e-06	0.00806576	4.02336e-16	0.0652282	NA	NA	3.19884e-09	1.62012	NO
179	2018_LCMS_221	PE-NMe2(18:1(9Z)/18:1(9Z))	Polar lipids	Glycerophosphoethanolamines	0.122207	0.0839079	0.000231202	0.141863	NA	NA	0.00754768	0.914612	NO
180	2018_LCMS_222	PC(20:0/18:1(9Z))	Polar lipids	Glycerophosphocholines	0.792379	9.67358e-05	1.29353e-12	0.445171	NA	NA	9.51176e-07	0.789318	NO
181	2018_LCMS_223	Phellogenic acid	Neutral lipids	Long-chain fatty acids	0.230113	0.251765	0.00718428	0.345512	NA	NA	0.0298603	0.800777	NO
182	2018_LCMS_224	MDV3100 (Enzalutamide) [M+H]	Other	Other	0.451238	0.0915444	0.00574636	0.689562	NA	NA	0.0140912	0.813234	NO
183	2018_LCMS_225	Methoxyeugenol	Other	Other	0.210035	0.0559557	4.40175e-06	0.211915	NA	NA	0.000414386	0.798229	NO
184	2018_LCMS_226	Saxitoxin	Other	Other	2.25754e-06	0.100322	1.55132e-09	0.0745736	39	II	2.04567e-06	0.703461	NO
185	2018_LCMS_227	3,4-Dihydro-2H-1-benzopyran-2-one	Other	Other	4.04771e-07	0.21788	0.00149242	0.0169406	5	II	2.65315e-05	0.703604	NO
186	2018_LCMS_228	N,N-Diethylbenzeneacetamide	Other	Other	2.90135e-06	0.333669	0.000131563	0.00280896	NA	NA	0.00485125	0.697731	NO
187	2018_LCMS_229	1-deoxytetradecasphinganine	Other	Other	1.3172e-06	0.499341	0.0045354	0.181894	3	II	0.0265959	0.765094	NO
188	2018_LCMS_230	Adrenoyl ethanolamide	Other	Other	3.13207e-07	0.509767	1.24209e-08	0.0909133	NA	NA	5.7702e-07	0.429976	YES
189	2018_LCMS_232	N-gondoylethanolamine	Other	Other	4.04771e-07	0.846537	0.000182062	0.633494	23	II	2.65315e-05	0.554454	NO
190	2018_LCMS_233	N-(11Z,14Z)-eicosadienoylethanolamine	Other	Other	4.04771e-07	0.742453	1.99042e-06	0.584182	22	II	2.32431e-06	0.430634	YES
191	2018_LCMS_234	NMNH	Other	Other	0.242579	0.025829	9.48834e-05	0.330683	NA	NA	0.00351794	0.774933	NO
192	2018_LCMS_237	LysoPC(18:2(9Z,12Z))	Polar lipids	Glycerophosphocholines	0.577912	0.0267293	1.84303e-05	0.45857	NA	NA	0.000605104	0.724546	NO
193	2018_LCMS_238	TG(18:1(9Z)/18:2(9Z,12Z)/20:1(11Z))	Neutral lipids	Triacylglycerols	0.797379	7.08728e-06	1.22462e-06	0.518952	NA	NA	0.00164696	1.55989	NO
194	2018_LCMS_241	1,2-Dihydro-1,1,6-trimethylnaphthalene	Other	Other	1.84326e-07	0.323218	6.54648e-11	0.280477	NA	NA	5.42332e-08	1.55696	NO
195	2018_LCMS_242	PGP(a-13:0/a-25:0)	Polar lipids	Glycerophosphoglycerophosphates	0.203704	0.108016	0.00235999	0.265542	NA	NA	0.00754768	0.834453	NO
196	2018_LCMS_243	TG(15:0/18:4(6Z,9Z,12Z,15Z)/22:6(4Z,7Z,10Z,13Z,16Z,19Z))	Neutral lipids	Triacylglycerols	0.635563	0.00440825	5.24739e-12	0.573115	NA	NA	9.77246e-09	0.352857	YES
197	2018_LCMS_246	5alpha-androstane	Other	Other	2.28264e-07	0.233151	3.30865e-06	0.0138458	7	I	0.000274772	1.1936	NO
198	2018_LCMS_248	SM(d18:0/22:0)	Polar lipids	Sphingolipids	4.04771e-07	0.854609	2.12853e-16	0.284127	NA	NA	1.71887e-11	2.14225	YES
199	2018_LCMS_249	PIP(18:0/18:1(9Z))	Polar lipids	Glycerophosphoinositol phosphates	0.53972	0.0815838	2.28204e-06	0.960323	NA	NA	7.31566e-06	0.74627	NO
200	2018_LCMS_251	2-octaprenyl-6-methoxyphenol	Neutral lipids	Polyprenols	9.2954e-07	0.490548	3.75342e-11	0.333857	NA	NA	9.77246e-09	1.56363	NO
201	2018_LCMS_253	N-(cyclohexylmethyl)-5,6,7,8-tetrahydrotetrazolo[5,1-b]quinazolin-9-amine	Other	Other	1.84256e-07	0.0957061	4.36051e-07	0.0738194	NA	NA	0.00013397	1.34148	NO
202	2018_LCMS_254	PC(18:0/18:1(11Z))	Polar lipids	Glycerophosphocholines	0.426427	0.00989649	4.34402e-13	0.23013	29	II	9.77246e-09	0.701087	NO
203	2018_LCMS_255	2-demethylmenaquinol-9	Neutral lipids	Polyprenols	0.271138	0.263302	0.000200784	0.794166	NA	NA	0.000556702	0.792038	NO
204	2018_LCMS_258	2,6-Di-tert-butyl-4-ethylphenol	Other	Other	4.04771e-07	0.989119	0.00377643	0.87373	NA	NA	9.74468e-05	0.870454	NO
205	2018_LCMS_259	Alpha-Tocotrienol	Other	Other	4.04771e-07	0.990781	0.00205893	0.245198	NA	NA	0.000605104	0.863904	NO
206	2018_LCMS_260	DG(15:0/20:5(5Z,8Z,11Z,14Z,17Z)/0:0)	Neutral lipids	Diacylglycerols	1.09568e-06	0.136194	0.0127076	0.0135462	NA	NA	0.0265959	1.10038	NO
207	2018_LCMS_261	Tridodecylamine	Other	Other	4.04771e-07	0.752173	6.50479e-05	0.58739	NA	NA	1.4485e-05	0.677528	NO
208	2018_LCMS_262	PE(18:1(9Z)/18:2(9Z,12Z))	Polar lipids	Glycerophosphoethanolamines	0.668186	0.0015714	0.0103447	0.294449	NA	NA	0.000165156	1.40933	NO
209	2018_LCMS_264	Protoporphyrinogen IX	Other	Other	0.716752	0.000893602	1.07075e-07	0.80079	37	II	3.00448e-05	0.599367	NO
210	2018_LCMS_265	2-[[[2-(1,3-benzoxazol-2-ylthio)-1-oxoethyl]hydrazinylidene]methyl]benzoic acid	Other	Other	4.04771e-07	0.94808	0.00025142	0.780358	NA	NA	2.40675e-05	0.683967	NO
211	2018_LCMS_267	PG(18:0/18:1(9Z))	Polar lipids	Glycerophosphoglycerols	0.638813	0.0246278	2.29715e-05	0.694628	NA	NA	0.000148366	1.24399	NO
212	2018_LCMS_269	N-Hexadecanoylpyrrolidine	Other	Other	3.04113e-07	0.568634	2.03272e-07	0.0604079	NA	NA	1.11043e-05	0.646683	NO
213	2018_LCMS_270	Petroselinic acid	Neutral lipids	Long-chain fatty acids	0.271365	0.185914	0.00725352	0.419851	NA	NA	0.0132038	0.818105	NO
214	2018_LCMS_271	1-O-(alpha-D-galactopyranosyl)-N-[11-(4-methoxyphenyl)undecanoyl]phytosphingosine	Polar lipids	Sphingolipids	0.653592	0.00140327	0.00139704	0.286005	NA	NA	0.0223653	0.827938	NO
215	2018_LCMS_272	PE(16:0/20:4(5Z,8Z,11Z,14Z))	Polar lipids	Glycerophosphoethanolamines	0.596722	0.000412446	0.000112635	0.207555	NA	NA	0.023632	1.17601	NO
216	2018_LCMS_273	LysoPE(0:0/18:1(9Z))	Polar lipids	Glycerophosphoethanolamines	0.710849	0.000444455	5.40883e-09	0.589537	NA	NA	2.12021e-05	0.330816	YES
217	2018_LCMS_274	L-Valine	Amino acids & peptides	Amino acids & peptides	0.0549078	0.556781	1.38186e-05	0.626087	NA	NA	6.41155e-06	1.48251	NO

## Sheet: Table S5
Table S5. Annotations and identifiers (2019_ID) of the 2019 metabolites showing a significant (P < 0.05) change due to the effect of the irrigation treatment (Treat). The table provides information on the main class and subclass of the metabolites as well as their repeatability values and significance of fixed effects (P-values of Geno, Treat, Geno x Treat) from the linear mixed models. The colum…
						Linear mixed models - Fixed effects			2018-2019 clustering		Volcano plot and pie charts
Prog_nr	2019_ID	Annotation	Main class	Subclass	Repeatability	Geno	Treat	Geno x Treat	Met. Number	Met. Cluster	Mann-Whitney	Fold change	Volcano-Pie
1	2019_GCMS_1	Sucrose	Carbohydrates & conjugates	Carbohydrates & conjugates	6.13843e-07	0.300102	0.0047355	0.184934	42	II	0.0141189	1.08537	NO
2	2019_GCMS_2	Citric acid	Other	Other	0.646916	1.16398e-06	2.1534e-08	0.0345262	9	I	0.00113575	1.915	NO
3	2019_GCMS_4	Allose	Carbohydrates & conjugates	Carbohydrates & conjugates	0.573663	0.000396343	7.91728e-07	0.0966212	NA	NA	0.000785508	0.622977	NO
4	2019_GCMS_5	Galactose	Carbohydrates & conjugates	Carbohydrates & conjugates	0.515124	0.009313	0.000429577	0.285212	14	III	0.00512461	0.687713	NO
5	2019_GCMS_7	Saccharic acid	Carbohydrates & conjugates	Sugar acids and derivatives	0.671185	0.00381498	1.42474e-06	0.453199	NA	NA	4.73194e-06	1.81683	NO
6	2019_GCMS_8	Glutamic acid	Amino acids & peptides	Amino acids & peptides	0.0324479	0.0984337	1.06364e-09	0.112496	17	II	1.43707e-06	0.701743	NO
7	2019_GCMS_9	Epigallocatechin	Other	Other	0.684967	3.76416e-06	2.36988e-09	0.086069	NA	NA	0.000481506	0.670656	NO
8	2019_GCMS_10	Glyceric acid	Carbohydrates & conjugates	Sugar acids and derivatives	0.542132	0.000185808	1.91448e-11	0.0866592	18	II	1.08755e-05	0.681414	NO
9	2019_GCMS_11	Glycine	Amino acids & peptides	Amino acids & peptides	2.48647e-07	0.0745474	9.40742e-05	0.0113955	NA	NA	1.12836e-09	0.564884	NO
10	2019_GCMS_14	Tryptamine, 5-hydroxy-	Other	Other	0.557171	0.000136388	5.27348e-05	0.0700318	NA	NA	0.0141189	1.34038	NO
11	2019_GCMS_15	Glucose	Carbohydrates & conjugates	Carbohydrates & conjugates	0.694379	0.00483488	0.018757	0.677512	15	III	not significant	1.13113	NO
12	2019_GCMS_16	Phosphoric acid	Other	Other	0.622035	0.0403709	4.0151e-11	0.907113	NA	NA	5.194e-09	0.385255	YES
13	2019_GCMS_17	Butanoic acid, 4-amino-	Amino acids & peptides	Amino acids & peptides	0.324253	0.0137078	9.82475e-14	0.150658	NA	NA	3.1754e-08	2.36671	YES
14	2019_GCMS_19	Xylobiose, D-	Carbohydrates & conjugates	Carbohydrates & conjugates	0.756651	0.000344003	0.00843588	0.320061	NA	NA	not significant	1.09779	NO
15	2019_GCMS_20	Glutaric acid, 2-hydroxy-	Other	Other	0.641704	1.16057e-05	1.10974e-19	0.0906198	NA	NA	5.194e-09	2.41317	YES
16	2019_GCMS_21	Aspartic acid	Amino acids & peptides	Amino acids & peptides	2.8861e-06	0.0397418	5.3136e-07	0.000200815	NA	NA	1.05541e-08	0.466269	YES
17	2019_GCMS_22	Threonine	Amino acids & peptides	Amino acids & peptides	0.259803	0.00795714	1.75701e-06	0.0425728	52	II	9.25224e-11	0.515708	NO
18	2019_GCMS_23	Glucose, 1,6-anhydro-, beta-	Other	Other	0.677119	0.00313846	4.29942e-15	0.710497	NA	NA	8.64326e-10	1.82577	NO
19	2019_GCMS_24	Serine	Amino acids & peptides	Amino acids & peptides	0.314446	0.0171312	5.70185e-12	0.128217	40	II	1.0288e-07	0.501254	NO
20	2019_GCMS_25	Quinic acid, 3-caffeoyl-, cis-	Other	Other	0.396925	0.0036842	7.9445e-14	0.0811745	NA	NA	4.79134e-08	0.470972	YES
21	2019_GCMS_26	Pyroglutamic acid	Amino acids & peptides	Amino acids & peptides	0.350358	0.197188	0.00132725	0.733239	38	II	0.00317869	0.797968	NO
22	2019_GCMS_27	Malic acid, 2-methyl-	Other	Other	0.0911373	0.138102	2.63765e-09	0.198512	NA	NA	6.35553e-07	0.697256	NO
23	2019_GCMS_28	Arabinose	Carbohydrates & conjugates	Carbohydrates & conjugates	0.80476	0.000146571	2.27878e-06	0.983362	NA	NA	0.00104179	1.63229	NO
24	2019_GCMS_29	Diisopropanolamine	Other	Other	0.393613	0.055112	1.24176e-19	0.264499	NA	NA	6.622e-11	0.451732	YES
25	2019_GCMS_30	2-Piperidinecarboxylic acid	Amino acids & peptides	Amino acids & peptides	0.0476923	0.00147235	0.0470169	0.000732632	NA	NA	2.64005e-06	0.760836	NO
26	2019_GCMS_31	Diethanolamine	Other	Other	0.499029	0.0583692	1.78731e-05	0.544047	NA	NA	0.000265361	1.2184	NO
27	2019_GCMS_32	Norbornane-2-carboxylic acid, 2-amino-	Terpenoids	Monoterpenoids	0.291532	0.029007	0.0368913	0.227959	NA	NA	not significant	0.917376	NO
28	2019_LCMS_1	bietatriene	Terpenoids	Diterpenoids	2.04519e-06	0.0846541	8.5865e-23	0.00298475	NA	NA	3.29759e-11	2.40153	YES
29	2019_LCMS_2	1,2-Di-(9Z,12Z,15Z-octadecatrienoyl)-3-(Galactosyl-alpha-1-6-Galactosyl-beta-1)-glycerol	Polar lipids	Galactolipids	3.69157e-06	0.213321	1.07386e-23	0.0339462	1	II	1.29905e-11	0.639704	NO
30	2019_LCMS_3	TG(15:0/15:0/15:0)	Neutral lipids	Triacylglycerols	2.13613e-06	0.158493	7.0247e-26	0.00846531	NA	NA	1.29905e-11	4.56426	YES
31	2019_LCMS_4	PG(18:2(9Z,12Z)/18:0)	Polar lipids	Glycerophosphoglycerols	2.40672e-07	0.446418	1.26553e-20	0.0121154	NA	NA	6.622e-11	0.711183	NO
32	2019_LCMS_5	N1-Acetylspermine	Other	Other	1.69999e-06	0.0126476	1.84618e-25	0.00125961	NA	NA	2.17057e-11	3.78199	YES
33	2019_LCMS_6	Arachisprenol 12	Neutral lipids	Polyprenols	2.72436e-07	0.00806132	6.35327e-27	0.0150806	NA	NA	1.29905e-11	1.99235	NO
34	2019_LCMS_7	Arachisprenol 11	Neutral lipids	Polyprenols	0.0577707	0.00306096	5.04221e-28	0.0755874	NA	NA	1.29905e-11	2.03324	YES
35	2019_LCMS_8	DG(20:0/20:1(11Z)/0:0)	Neutral lipids	Diacylglycerols	1.72078e-06	0.0186401	1.91051e-28	0.00175298	NA	NA	1.29905e-11	7.45295	YES
36	2019_LCMS_9	Oxytocin 1-8	Amino acids & peptides	Amino acids & peptides	2.17569e-07	0.48713	1.34236e-14	0.472079	NA	NA	2.17057e-11	0.626236	NO
37	2019_LCMS_10	Isoscoparin 2''-(6-(E)-feruloylglucoside) 4'-glucoside	Other	Other	2.94068e-07	0.368046	8.31947e-14	0.13343	NA	NA	1.12836e-09	0.506822	NO
38	2019_LCMS_11	Betulin	Terpenoids	Triterpenoids	2.41865e-07	0.362274	2.64796e-20	0.0138205	NA	NA	2.17057e-11	0.701581	NO
39	2019_LCMS_12	beta-Phellandrene	Terpenoids	Monoterpenoids	1.85541e-06	0.0295698	1.29821e-24	0.00379908	NA	NA	1.29905e-11	4.79179	YES
40	2019_LCMS_13	4alpha-Formyl-4beta-methyl-5alpha-cholesta-8-en-3beta-ol	Terpenoids	Triterpenoids	7.69214e-07	0.0010989	0.0114302	0.0016661	6	I	1.29905e-11	2.23921	YES
41	2019_LCMS_14	DG(14:1(9Z)/17:2(9Z,12Z)/0:0)[iso2]	Neutral lipids	Diacylglycerols	2.64919e-07	0.3792	2.13565e-19	0.0471122	NA	NA	2.17057e-11	0.648823	NO
42	2019_LCMS_16	PG(18:0/18:0)	Polar lipids	Glycerophosphoglycerols	2.1151e-07	0.154428	1.54344e-18	0.0241482	NA	NA	1.78398e-10	0.515077	NO
43	2019_LCMS_17	2-methoxy-3-methyl-6-all-trans-nonaprenylhydroquinone	Other	Other	3.9969e-06	0.763122	4.06416e-19	0.0147201	4	I	6.622e-11	2.61422	YES
44	2019_LCMS_18	PA(20:1(11Z)/15:0)	Polar lipids	Glycerophosphates	8.3832e-07	0.498384	6.11163e-10	0.752806	NA	NA	4.06668e-09	0.518666	NO
45	2019_LCMS_19	TG(16:0/16:1(9Z)/18:0)	Neutral lipids	Triacylglycerols	3.3123e-07	0.753759	2.43809e-18	0.120734	47	I	3.29759e-11	4.23596	YES
46	2019_LCMS_20	Goyaglycoside c	Other	Other	3.37285e-06	0.750412	5.00345e-20	0.00219429	NA	NA	4.76319e-11	0.73216	NO
47	2019_LCMS_21	PG(16:0/16:0)	Polar lipids	Glycerophosphoglycerols	2.68969e-07	0.948793	4.73582e-18	0.0125258	NA	NA	4.76319e-11	0.50603	NO
48	2019_LCMS_22	Uric acid	Other	Other	0.133131	0.106831	1.68029e-12	0.216059	NA	NA	1.47348e-09	0.675628	NO
49	2019_LCMS_23	Arachisprenol 10	Neutral lipids	Polyprenols	1.93776e-06	0.16543	2.1448e-31	0.0177383	NA	NA	1.29905e-11	4.06618	YES
50	2019_LCMS_24	Plastoquinone	Other	Other	1.96742e-06	0.228633	0.000181859	1.40608e-05	NA	NA	3.46439e-10	1.93025	NO
51	2019_LCMS_25	Medroxyprogesterone	Other	Other	9.92628e-07	0.20915	4.51239e-14	0.0473173	NA	NA	6.56322e-09	0.732692	NO
52	2019_LCMS_26	PC(20:0/18:1(11Z))	Polar lipids	Glycerophosphocholines	1.57311e-06	0.0681003	1.15312e-17	1.73312e-07	NA	NA	1.0288e-07	0.703347	NO
53	2019_LCMS_27	TG(15:0/18:1(9Z)/20:4(5Z,8Z,11Z,14Z))	Neutral lipids	Triacylglycerols	2.48772e-07	0.820386	1.87186e-17	0.00672326	NA	NA	1.26914e-10	2.31015	YES
54	2019_LCMS_28	PA(22:2(13Z,16Z)/20:2(11Z,14Z))	Polar lipids	Glycerophosphates	6.44473e-07	0.00721833	8.9867e-22	0.000947917	NA	NA	1.78398e-10	0.371704	YES
55	2019_LCMS_29	1-18:2-2-18:3-digalactosyldiacylglycerol	Polar lipids	Galactolipids	0.269046	0.00599142	0.000103692	0.0688803	NA	NA	0.00343857	0.86791	NO
56	2019_LCMS_30	Cornusiin E	Other	Other	3.61288e-07	0.83054	7.82107e-11	0.133888	NA	NA	6.56322e-09	0.700099	NO
57	2019_LCMS_31	TG(15:0/15:0/15:1(9Z))[iso3]	Neutral lipids	Triacylglycerols	2.58598e-06	0.014105	2.34302e-24	0.00702777	NA	NA	3.29759e-11	6.20701	YES
58	2019_LCMS_32	1-a,24R,25-Trihydroxyvitamin D2	Other	Other	2.65108e-07	0.868565	2.15656e-15	0.132333	NA	NA	3.29759e-11	0.760268	NO
59	2019_LCMS_33	TG(12:0/14:1(9Z)/19:0)[iso6]	Neutral lipids	Triacylglycerols	2.19689e-06	0.0314483	6.77556e-24	0.00130627	NA	NA	2.17057e-11	9.50657	YES
60	2019_LCMS_34	PA(20:3(8Z,11Z,14Z)/17:2(9Z,12Z))	Polar lipids	Glycerophosphates	3.77561e-07	0.511211	1.43607e-05	0.713288	NA	NA	1.82837e-05	0.744205	NO
61	2019_LCMS_35	PI(22:6(4Z,7Z,10Z,13Z,16Z,19Z)/22:1(11Z))	Polar lipids	Glycerophosphoinositols	1.49149e-06	0.00608681	4.10344e-20	0.00133218	NA	NA	3.29759e-11	0.366465	YES
62	2019_LCMS_36	PI(P-16:0/18:3(9Z,12Z,15Z))	Polar lipids	Glycerophosphoinositols	8.35592e-07	0.0152349	0.000173505	0.00036209	NA	NA	0.0223117	1.14744	NO
63	2019_LCMS_37	1-18:3-2-18:2-monogalactosyldiacylglycerol	Polar lipids	Galactolipids	6.88787e-07	0.0187106	6.05733e-07	0.0263571	NA	NA	0.000193374	0.83848	NO
64	2019_LCMS_38	Avocadyne	Other	Other	2.42471e-07	0.434321	5.40506e-16	0.0242112	NA	NA	1.26914e-10	0.749663	NO
65	2019_LCMS_40	bacteriohopanetetrol cyclitol ether	Other	Other	2.74179e-07	0.707791	9.78676e-17	0.069729	NA	NA	4.76319e-11	0.624017	NO
66	2019_LCMS_41	PA(20:0/22:2(13Z,16Z))	Polar lipids	Glycerophosphates	3.18916e-07	0.700676	5.9298e-20	0.111134	NA	NA	2.17057e-11	0.183118	YES
67	2019_LCMS_43	Triricinolein	Neutral lipids	Triacylglycerols	0.312158	0.411434	3.21579e-18	0.740351	NA	NA	1.29905e-11	0.329469	YES
68	2019_LCMS_44	TG(15:0/18:2(9Z,12Z)/22:0)	Neutral lipids	Triacylglycerols	2.76851e-07	0.516479	6.08213e-18	0.0333605	44	I	1.26914e-10	4.00494	YES
69	2019_LCMS_45	PE(P-20:0/22:2(13Z,16Z))	Polar lipids	Glycerophosphoethanolamines	0.248895	0.431662	7.40427e-18	0.861569	NA	NA	1.29905e-11	2.36023	YES
70	2019_LCMS_46	Glycinoprenol 11	Neutral lipids	Polyprenols	2.70621e-06	0.0552144	2.89856e-26	0.13422	NA	NA	1.29905e-11	4.25458	YES
71	2019_LCMS_47	DG(18:1(9Z)/18:2(9Z,12Z)/0:0)	Neutral lipids	Diacylglycerols	2.2741e-06	0.0642762	1.56358e-21	0.000528907	NA	NA	1.26914e-10	0.273724	YES
72	2019_LCMS_48	PI(20:3(8Z,11Z,14Z)/22:1(11Z))	Polar lipids	Glycerophosphoinositols	2.25105e-06	0.141722	1.0982e-15	4.02748e-05	NA	NA	3.93824e-08	0.650149	NO
73	2019_LCMS_49	1-O-(alpha-D-galactopyranosyl)-N-hexacosanoylsphinganine	Polar lipids	Sphingolipids	2.74214e-06	0.15436	3.91816e-19	0.00562992	NA	NA	9.25224e-11	2.50343	YES
74	2019_LCMS_50	PE(15:0/20:3(8Z,11Z,14Z))	Polar lipids	Glycerophosphoethanolamines	3.81934e-07	0.754485	3.26925e-12	0.158764	NA	NA	4.7768e-10	0.602052	NO
75	2019_LCMS_51	Type IV cyanolipid 20:0 ester	Other	Other	2.18632e-06	0.0723906	6.04496e-26	0.00734955	NA	NA	1.29905e-11	3.44959	YES
76	2019_LCMS_52	PC(18:2(9Z,12Z)/18:2(9Z,12Z))	Polar lipids	Glycerophosphocholines	3.5768e-07	0.980429	3.43036e-18	0.0442335	32	II	2.17057e-11	0.228184	YES
77	2019_LCMS_53	PC(16:0/18:3(9Z,12Z,15Z))	Polar lipids	Glycerophosphocholines	0.383202	0.0166725	0.000295831	0.142107	28	III	0.0132592	1.17683	NO
78	2019_LCMS_54	5a-Androst-3-en-17-one	Other	Other	3.31411e-07	0.779223	3.43061e-16	0.085675	NA	NA	6.622e-11	0.735576	NO
79	2019_LCMS_55	Neoxanthin	Terpenoids	Tetraterpenoids	1.52017e-06	0.594517	2.85073e-08	0.782805	NA	NA	1.12836e-09	0.721537	NO
80	2019_LCMS_56	TG(18:1(9Z)/18:1(9Z)/18:2(9Z,12Z))	Neutral lipids	Triacylglycerols	0.0263933	0.0801934	9.41083e-09	0.175982	49	II	4.73194e-06	0.512271	NO
81	2019_LCMS_57	PE(18:0/20:2(11Z,14Z))	Polar lipids	Glycerophosphoethanolamines	3.81641e-07	0.593203	2.30609e-16	0.194549	NA	NA	1.26914e-10	0.618862	NO
82	2019_LCMS_58	PC(16:0/18:2(9Z,12Z))	Polar lipids	Glycerophosphocholines	3.9873e-07	0.967456	2.03973e-13	0.12288	27	II	8.64326e-10	0.417919	YES
83	2019_LCMS_59	Tetrahydrodeoxycorticosterone	Other	Other	0.246379	0.0284412	2.89236e-06	0.179	NA	NA	9.02695e-05	0.843659	NO
84	2019_LCMS_60	DG(18:4(6Z,9Z,12Z,15Z)/18:3(9Z,12Z,15Z)/0:0)	Neutral lipids	Diacylglycerols	0.0134594	0.401627	5.554e-08	0.775735	NA	NA	3.1903e-07	0.390212	YES
85	2019_LCMS_61	Glycerol 1,2-di-(9Z-octadecenoate) 3-tetradecanoate	Neutral lipids	Triacylglycerols	2.42056e-06	0.0235207	1.73583e-22	0.00220461	NA	NA	1.26914e-10	4.31401	YES
86	2019_LCMS_62	TG(18:2(9Z,12Z)/18:2(9Z,12Z)/18:3(6Z,9Z,12Z))	Neutral lipids	Triacylglycerols	0.584632	0.00450601	2.9351e-09	0.385072	NA	NA	1.60658e-05	0.575863	NO
87	2019_LCMS_63	TG(16:0/15:0/14:1(9Z))	Neutral lipids	Triacylglycerols	2.72778e-06	0.0489362	2.06707e-22	0.00631043	45	I	2.17057e-11	4.04601	YES
88	2019_LCMS_64	TG(18:2(9Z,12Z)/18:2(9Z,12Z)/18:2(9Z,12Z))	Neutral lipids	Triacylglycerols	0.471246	0.00258362	1.79355e-08	0.161423	NA	NA	0.000100118	0.612702	NO
89	2019_LCMS_66	PC(16:0/18:1(9Z))	Polar lipids	Glycerophosphocholines	4.60863e-06	0.943011	2.00494e-15	0.0134526	26	II	1.47348e-09	0.341957	YES
90	2019_LCMS_67	1-18:3-2-18:3-monogalactosyldiacylglycerol	Polar lipids	Galactolipids	0.332492	0.0585986	3.89199e-15	0.108035	NA	NA	1.91341e-09	0.684506	NO
91	2019_LCMS_68	Pregeijerene	Other	Other	2.93432e-06	0.0222037	5.81411e-21	0.00409432	NA	NA	1.12836e-09	1.9951	NO
92	2019_LCMS_69	SM(d18:1/25:0)	Polar lipids	Sphingolipids	3.29643e-06	0.115307	4.08527e-21	0.0268864	41	I	2.17057e-11	5.04124	YES
93	2019_LCMS_70	DG(18:3(6Z,9Z,12Z)/18:2(9Z,12Z)/0:0)	Neutral lipids	Diacylglycerols	9.18662e-07	0.000260182	0.000655461	2.7743e-06	13	II	1.60658e-05	0.603671	NO
94	2019_LCMS_71	Pheophytin-a	Other	Other	1.07391e-06	0.0779938	0.00945287	0.00301339	NA	NA	not significant	0.959406	NO
95	2019_LCMS_72	alpha-Tocopherol succinate	Other	Other	1.78426e-06	0.0789104	1.51765e-14	0.0483336	NA	NA	5.194e-09	0.732325	NO
96	2019_LCMS_73	PG(16:0/18:0)	Polar lipids	Glycerophosphoglycerols	0.0810378	0.137981	0.0423272	0.196816	NA	NA	0.0432057	1.08103	NO
97	2019_LCMS_74	1-18:2-2-18:2-digalactosyldiacylglycerol	Polar lipids	Galactolipids	0.107845	0.261148	9.86084e-13	0.437232	NA	NA	8.64326e-10	0.694251	NO
98	2019_LCMS_75	PC(P-18:1(11Z)/16:1(9Z))	Polar lipids	Glycerophosphocholines	3.20488e-06	0.769182	1.40165e-19	0.00484825	NA	NA	4.76319e-11	0.593206	NO
99	2019_LCMS_76	18-Nor-4(19),8,11,13-abietatetraene	Terpenoids	Diterpenoids	1.9952e-06	0.00988873	1.09755e-25	0.00138727	NA	NA	2.17057e-11	3.70526	YES
100	2019_LCMS_77	PG(O-20:0/16:0)	Polar lipids	Glycerophosphoglycerols	3.21757e-06	0.71598	4.65667e-18	0.00120833	NA	NA	3.46439e-10	2.57022	YES
101	2019_LCMS_78	DG(18:2(9Z,12Z)/18:2(9Z,12Z)/0:0)	Neutral lipids	Diacylglycerols	1.99167e-06	0.0260233	9.91191e-20	0.000511314	12	II	6.51413e-10	0.277925	YES
102	2019_LCMS_79	DG(20:5(5Z,8Z,11Z,14Z,17Z)/20:5(5Z,8Z,11Z,14Z,17Z)/0:0)	Neutral lipids	Diacylglycerols	0.359983	0.00648392	8.94789e-14	0.0504572	NA	NA	1.32622e-08	0.535384	NO
103	2019_LCMS_80	PA(18:3(6Z,9Z,12Z)/22:0)	Polar lipids	Glycerophosphates	1.52246e-06	0.15869	2.36416e-07	0.0492021	NA	NA	5.63605e-05	1.25985	NO
104	2019_LCMS_81	(20R)-24-Hydroxygeminivitamin D3	Other	Other	2.16518e-06	0.157206	1.56298e-16	0.0816475	NA	NA	3.29759e-11	0.678617	NO
105	2019_LCMS_82	TG(18:2(9Z,12Z)/18:3(6Z,9Z,12Z)/18:3(6Z,9Z,12Z))	Neutral lipids	Triacylglycerols	2.07016e-07	0.563137	6.41899e-20	0.0169435	NA	NA	1.8242e-11	2.76565	YES
106	2019_LCMS_83	TG(18:1(9Z)/18:2(9Z,12Z)/18:2(9Z,12Z))	Neutral lipids	Triacylglycerols	0.2714	0.00518111	5.69862e-18	0.0678107	51	II	6.622e-11	0.321901	YES
107	2019_LCMS_84	Glucosylceramide (d18:1/22:0)	Polar lipids	Sphingolipids	0.380038	3.22e-38	0.000321913	5.98821e-34	16	III	1.29905e-11	1.23885	NO
108	2019_LCMS_85	SM(d18:2/20:1)	Other	Other	0.0270329	4.99462e-05	9.4154e-30	0.00631716	NA	NA	1.29905e-11	0.311965	YES
109	2019_LCMS_86	PE(20:1(11Z)/14:1(9Z))	Polar lipids	Glycerophosphoethanolamines	3.8394e-06	0.949718	2.4045e-18	0.00304409	NA	NA	1.78398e-10	0.480196	YES
110	2019_LCMS_87	Glycerol 2-(9Z,12Z-octadecadienoate) 1-hexadecanoate 3-O-[alpha-D-galactopyranosyl-(1->6)-beta-D-galactopyranoside]	Polar lipids	Galactolipids	0.0447537	0.0110027	0.000269088	0.0445038	NA	NA	4.73194e-06	1.26203	NO
111	2019_LCMS_88	3-Hydroxy-cis-5-tetradecenoylcarnitine	Other	Other	3.13663e-07	0.636063	1.53306e-11	0.0810179	NA	NA	8.64326e-10	0.736652	NO
112	2019_LCMS_89	D8'-Merulinic acid A	Other	Other	0.247165	0.28768	1.38098e-10	0.725786	10	II	1.91341e-09	0.608136	NO
113	2019_LCMS_90	Solanthrene	Other	Other	1.1267e-06	0.211762	2.60592e-17	0.0583261	NA	NA	2.53553e-10	2.04993	YES
114	2019_LCMS_91	TG(16:0/16:1(9Z)/20:4(5Z,8Z,11Z,14Z))	Neutral lipids	Triacylglycerols	3.01511e-07	0.545139	7.48954e-09	0.0721725	NA	NA	7.4819e-07	1.71763	NO
115	2019_LCMS_92	TG(13:0/14:0/18:1(9Z))[iso6]	Neutral lipids	Triacylglycerols	2.06056e-07	0.0855447	9.09054e-21	0.029556	NA	NA	2.17057e-11	4.42486	YES
116	2019_LCMS_93	menaquinol-12	Neutral lipids	Polyprenols	2.65133e-06	0.0289303	2.13243e-22	0.0113715	NA	NA	4.76319e-11	3.97625	YES
117	2019_LCMS_94	DG(24:0/24:0/0:0)	Neutral lipids	Diacylglycerols	2.43348e-06	0.207337	1.90202e-29	0.00567806	NA	NA	1.29905e-11	8.73619	YES
118	2019_LCMS_95	DG(16:0/18:2(9Z,12Z)/0:0)	Neutral lipids	Diacylglycerols	6.99972e-07	0.0595531	4.6803e-23	0.00599664	11	II	2.17057e-11	0.438257	YES
119	2019_LCMS_96	1-tetradecanoyl-2-hexadecanoyl-sn-glycero-3-phosphosulfocholine	Other	Other	0.0424495	0.000838633	0.0211255	0.00204748	NA	NA	1.29905e-11	0.412909	YES
120	2019_LCMS_97	Tricetin	Other	Other	2.16431e-07	0.194369	1.92288e-14	0.0101001	NA	NA	6.56322e-09	0.514632	NO
121	2019_LCMS_98	DG(20:5(5Z,8Z,11Z,14Z,17Z)/22:6(4Z,7Z,10Z,13Z,16Z,19Z)/0:0)	Neutral lipids	Diacylglycerols	4.03695e-07	0.426149	1.41766e-15	0.529843	NA	NA	1.29905e-11	0.556026	NO
122	2019_LCMS_99	MG(0:0/16:0/0:0)	Other	Other	2.21226e-06	0.480263	1.12443e-29	0.00778487	NA	NA	1.29905e-11	0.40054	YES
123	2019_LCMS_100	PA(15:0/20:3(8Z,11Z,14Z))	Polar lipids	Glycerophosphates	0.54689	0.00137596	1.59199e-06	0.0940103	NA	NA	0.000949863	0.719656	NO
124	2019_LCMS_101	PI(21:0/17:1(9Z))	Polar lipids	Glycerophosphoinositols	0.327129	0.257223	0.0201947	0.796119	NA	NA	0.0172268	1.08596	NO
125	2019_LCMS_102	25-Acetyl-6,7-didehydrofevicordin F 3-[glucosyl-(1->6)-glucoside]	Other	Other	1.42449e-06	0.141188	4.63856e-09	0.0263931	NA	NA	3.55212e-06	0.765854	NO
126	2019_LCMS_104	Inugalactolipid A	Polar lipids	Galactolipids	1.28978e-06	0.0948358	1.26519e-17	0.0160851	NA	NA	4.7768e-10	0.845023	NO
127	2019_LCMS_105	PG(22:6(4Z,7Z,10Z,13Z,16Z,19Z)/17:1(9Z))	Polar lipids	Glycerophosphoglycerols	0.0189339	0.516055	0.0113964	0.556463	NA	NA	1.41831e-05	0.47788	YES
128	2019_LCMS_107	LysoPE(18:1(9Z)/0:0)	Polar lipids	Glycerophosphoethanolamines	1.00282e-06	0.00622954	1.35981e-17	0.000130764	NA	NA	4.06668e-09	0.279362	YES
129	2019_LCMS_108	PA(13:0/20:3(8Z,11Z,14Z))	Polar lipids	Glycerophosphates	2.54062e-06	0.158899	1.59335e-19	0.000550029	NA	NA	9.25224e-11	0.671719	NO
130	2019_LCMS_109	TG(16:1(9Z)/18:1(9Z)/20:1(11Z))	Neutral lipids	Triacylglycerols	0.0667075	0.441999	0.00269196	0.351564	NA	NA	0.0080476	1.34308	NO
131	2019_LCMS_110	(+)-vulgraon B	Terpenoids	Sesquiterpenoids	1.64851e-06	0.0220552	4.53959e-24	0.000987979	NA	NA	2.17057e-11	3.6653	YES
132	2019_LCMS_111	SM(d18:1/24:1(15Z))	Polar lipids	Sphingolipids	2.92237e-06	0.0443801	1.29765e-24	0.0107986	NA	NA	1.29905e-11	5.38815	YES
133	2019_LCMS_112	PC(20:0/20:1(11Z))	Polar lipids	Glycerophosphocholines	2.96091e-07	0.180641	7.18811e-14	0.0504647	NA	NA	3.16951e-09	0.813712	NO
134	2019_LCMS_113	PI(20:2(11Z,14Z)/18:2(9Z,12Z))	Polar lipids	Glycerophosphoinositols	0.659117	0.0209536	7.67045e-19	0.879303	NA	NA	6.622e-11	0.346672	YES
135	2019_LCMS_114	PC(18:1(9Z)/18:1(9Z))	Polar lipids	Glycerophosphocholines	4.76135e-06	0.971487	1.47225e-16	0.0143548	NA	NA	9.25224e-11	0.24667	YES
136	2019_LCMS_115	PC(18:1(9Z)/18:2(9Z,12Z))	Polar lipids	Glycerophosphocholines	2.54654e-07	0.931326	4.08324e-19	0.00545662	30	II	4.76319e-11	0.205592	YES
137	2019_LCMS_116	1-18:1-2-16:0-digalactosyldiacylglycerol	Polar lipids	Galactolipids	1.75507e-07	0.00116567	8.55541e-13	0.000181176	NA	NA	5.4398e-06	0.726206	NO
138	2019_LCMS_117	PA(20:0/20:4(5Z,8Z,11Z,14Z))	Polar lipids	Glycerophosphates	3.30873e-07	0.213241	3.13428e-15	0.0351607	NA	NA	6.51413e-10	0.81286	NO
139	2019_LCMS_118	PC(18:2(9Z,12Z)/18:3(9Z,12Z,15Z))	Polar lipids	Glycerophosphocholines	3.9873e-07	0.910761	5.92646e-14	0.26068	NA	NA	3.46439e-10	0.386663	YES
140	2019_LCMS_119	PC(o-16:1(9Z)/18:2(9Z,12Z))	Polar lipids	Glycerophosphocholines	1.711e-06	0.00644393	9.03196e-23	8.83036e-05	NA	NA	4.76319e-11	0.553607	NO
141	2019_LCMS_120	Secoisotetrandrine	Other	Other	0.0322617	0.17962	5.94916e-15	0.723545	NA	NA	2.17057e-11	0.148006	YES
142	2019_LCMS_121	(3E,7E)-4,8,12-Trimethyl-1,3,7,11-tridecatetraene	Terpenoids	Sesquiterpenoids	2.17579e-07	0.107253	2.25472e-22	0.0978772	NA	NA	1.29905e-11	3.64978	YES
143	2019_LCMS_122	PA(22:1(11Z)/19:0)	Polar lipids	Glycerophosphates	2.82724e-06	0.0423794	6.88359e-24	0.0928451	NA	NA	1.29905e-11	0.329918	YES
144	2019_LCMS_123	Armillarin	Terpenoids	Sesquiterpenoids	2.3174e-07	0.24849	3.0371e-17	0.0323417	NA	NA	3.29759e-11	0.683235	NO
145	2019_LCMS_126	1-hexadecanoyl-2-[(5S,6E,8Z,11Z,14Z)-5-hydroxyicosatetraenoyl]-sn-glycero-3-phosphocholine	Polar lipids	Glycerophosphocholines	2.01968e-06	0.382306	7.88459e-12	0.277735	NA	NA	1.47348e-09	0.632411	NO
146	2019_LCMS_127	5-Hydroxy-6-methoxycoumarin 7-glucoside	Other	Other	3.98729e-07	0.97481	2.88258e-07	0.255052	NA	NA	8.4649e-08	0.713399	NO
147	2019_LCMS_128	PE(18:0/18:2(9Z,12Z))	Polar lipids	Glycerophosphoethanolamines	1.34602e-06	0.74751	1.43258e-08	0.559451	NA	NA	2.58091e-08	0.464887	YES
148	2019_LCMS_129	PI(21:0/18:1(9Z))	Polar lipids	Glycerophosphoinositols	2.53998e-07	0.547879	7.43476e-16	0.051056	NA	NA	4.76319e-11	1.70888	NO
149	2019_LCMS_130	N-palmitoyl glutamine	Amino acids & peptides	Amino acids & peptides	2.20799e-07	0.586805	1.01215e-15	0.0288084	NA	NA	3.29759e-11	0.719852	NO
150	2019_LCMS_131	PE(22:2(13Z,16Z)/20:3(8Z,11Z,14Z))	Polar lipids	Glycerophosphoethanolamines	3.9873e-07	0.92443	6.35332e-16	0.131696	NA	NA	9.25224e-11	0.409165	YES
151	2019_LCMS_132	Capsorubin	Terpenoids	Triterpenoids	2.8878e-06	0.510964	4.9108e-10	0.526312	NA	NA	9.25224e-11	0.726121	NO
152	2019_LCMS_133	TG(15:0/20:1(11Z)/20:2n6)	Neutral lipids	Triacylglycerols	2.54366e-06	0.241991	8.86181e-17	0.000393115	NA	NA	1.67188e-08	2.69906	YES
153	2019_LCMS_134	TG(14:0/18:2(9Z,12Z)/22:6(4Z,7Z,10Z,13Z,16Z,19Z))	Neutral lipids	Triacylglycerols	0.302932	0.0615916	0.0228383	0.311654	NA	NA	not significant	1.16697	NO
154	2019_LCMS_135	PI-Cer(d18:1/22:0)	Polar lipids	Sphingolipids	3.1947e-07	0.34004	0.0299133	0.337524	NA	NA	1.29905e-11	2.76505	YES
155	2019_LCMS_136	TG(18:2(9Z,12Z)/19:0/20:2(11Z,14Z))[iso6]	Neutral lipids	Triacylglycerols	1.55167e-06	0.00402097	6.14197e-28	0.000695149	NA	NA	1.29905e-11	4.4961	YES
156	2019_LCMS_137	5alpha-androstane	Other	Other	0.379772	0.0100244	1.97443e-16	0.169937	7	I	8.64326e-10	2.02948	YES
157	2019_LCMS_138	PA(20:2(11Z,14Z)/22:1(11Z))	Polar lipids	Glycerophosphates	2.49515e-06	0.0870764	8.32533e-17	0.000363382	NA	NA	4.06668e-09	0.47043	YES
158	2019_LCMS_139	TG(12:0/22:4(7Z,10Z,13Z,16Z)/22:6(4Z,7Z,10Z,13Z,16Z,19Z))[iso6]	Neutral lipids	Triacylglycerols	2.33215e-07	0.552304	3.79892e-14	0.0168457	NA	NA	3.16951e-09	2.05575	YES
159	2019_LCMS_140	Vinaginsenoside R3	Terpenoids	Triterpenoids	3.9873e-07	0.976738	1.58424e-05	0.708379	NA	NA	8.85087e-07	0.473503	YES
160	2019_LCMS_141	Capsidiol	Terpenoids	Sesquiterpenoids	0.236139	0.000427494	0.000421006	0.00625815	NA	NA	0.0483963	0.267823	YES
161	2019_LCMS_142	PE(20:0/22:1(13Z))	Polar lipids	Glycerophosphoethanolamines	1.107e-06	0.0161452	0.0159556	0.00276991	NA	NA	not significant	1.06509	NO
162	2019_LCMS_143	PA(22:2(13Z,16Z)/17:2(9Z,12Z))	Polar lipids	Glycerophosphates	3.98729e-07	0.841276	6.57751e-08	0.263587	NA	NA	1.52258e-07	0.661532	NO
163	2019_LCMS_144	PE(18:3(6Z,9Z,12Z)/18:2(9Z,12Z))	Polar lipids	Glycerophosphoethanolamines	2.94052e-07	0.600359	1.93175e-11	0.139733	NA	NA	3.16951e-09	0.639246	NO
164	2019_LCMS_145	1-(O-alpha-D-glucopyranosyl)-(1,3R,25R)-hexacosanetriol	Other	Other	1.91986e-06	0.205763	2.58468e-10	0.0800447	NA	NA	3.78979e-07	0.724795	NO
165	2019_LCMS_146	13'-Hydroxy-alpha-tocopherol	Other	Other	2.3321e-06	0.281211	0.000981535	0.267432	2	III	0.00372611	1.16458	NO
166	2019_LCMS_147	O-Methylsomniferine	Other	Other	3.58138e-07	0.502174	1.26067e-17	0.475755	NA	NA	1.29905e-11	0.180292	YES
167	2019_LCMS_148	PI(19:1(9Z)/20:3(8Z,11Z,14Z))	Polar lipids	Glycerophosphoinositols	5.84485e-07	0.220078	4.94717e-21	0.216606	NA	NA	1.8242e-11	0.387234	YES
168	2019_LCMS_150	DGDG(18:4(6Z,9Z,12Z,15Z)/18:4(6Z,9Z,12Z,15Z))	Polar lipids	Galactolipids	3.98729e-07	0.867029	2.34155e-07	0.565521	NA	NA	1.32622e-08	0.418475	YES
169	2019_LCMS_151	SM(d18:0/12:0)	Polar lipids	Sphingolipids	3.44577e-07	0.550767	1.00331e-12	0.236745	NA	NA	1.78398e-10	0.576195	NO
170	2019_LCMS_152	Kaempferol	Other	Other	2.25351e-06	0.0459191	2.38332e-07	0.000116709	NA	NA	0.00113575	0.616519	NO
171	2019_LCMS_153	PG(16:1(9Z)/16:0)	Polar lipids	Glycerophosphoglycerols	3.9873e-07	0.737707	6.85391e-18	0.150331	36	II	2.17057e-11	0.539586	NO
172	2019_LCMS_154	Medicarpin 3-O-(6'-malonylglucoside)	Other	Other	0.37485	0.124559	0.000272924	0.669934	NA	NA	6.35151e-05	0.81522	NO
173	2019_LCMS_155	2-methoxy-6-all-trans-nonaprenylhydroquinone	Other	Other	2.96438e-06	0.0966166	4.77731e-22	0.0103411	NA	NA	2.17057e-11	5.06447	YES
174	2019_LCMS_156	PA(21:0/17:1(9Z))	Polar lipids	Glycerophosphates	0.252739	0.359787	0.0213074	0.830722	NA	NA	0.00694894	1.11562	NO
175	2019_LCMS_157	PG(18:0/20:2(11Z,14Z))	Polar lipids	Glycerophosphoglycerols	3.24445e-06	0.238125	8.00613e-20	0.00430324	NA	NA	2.17057e-11	0.510708	NO
176	2019_LCMS_158	Galalpha1-3(Fucalpha1-2)Galbeta1-3(Fucalpha1-4)GlcNAcbeta1-3Galbeta1-4Glcbeta-Cer(d18:1/16:0)	Polar lipids	Sphingolipids	2.39209e-07	0.347724	9.5277e-14	0.0156707	NA	NA	8.29408e-09	0.613731	NO
177	2019_LCMS_159	LysoPE(0:0/18:1(11Z))	Polar lipids	Glycerophosphoethanolamines	2.22113e-07	0.00708325	6.32808e-20	0.000290719	NA	NA	3.29759e-11	0.325004	YES
178	2019_LCMS_160	3alpha,6alpha,12alpha-Trihydroxy-7-oxo-5beta-cholan-24-oic Acid	Other	Other	3.35925e-06	0.530981	3.83709e-16	0.00202995	NA	NA	1.12836e-09	0.728861	NO
179	2019_LCMS_161	Dieporeticenin	Other	Other	0.502117	0.00931295	1.25031e-06	0.231076	NA	NA	0.000265361	0.75854	NO
180	2019_LCMS_162	OH-Diaponeurosporene glucoside ester	Terpenoids	Triterpenoids	1.70327e-06	0.0867663	7.2876e-07	0.00868946	NA	NA	0.000587546	0.852564	NO
181	2019_LCMS_163	PI(16:2(9Z,12Z)/16:0)	Polar lipids	Glycerophosphoinositols	0.445319	0.124497	2.96814e-09	0.756429	NA	NA	2.07329e-08	0.589051	NO
182	2019_LCMS_164	18:2 Sitosteryl ester	Terpenoids	Triterpenoids	0.39759	0.00232134	2.91059e-05	0.125576	NA	NA	0.00317869	1.464	NO
183	2019_LCMS_165	TG(16:1(9Z)/16:1(9Z)/20:4(5Z,8Z,11Z,14Z))	Neutral lipids	Triacylglycerols	5.85305e-07	0.192077	5.32955e-09	0.0426062	NA	NA	6.22432e-06	2.06923	YES
184	2019_LCMS_166	TG(18:0/22:0/22:6(4Z,7Z,10Z,13Z,16Z,19Z))	Neutral lipids	Triacylglycerols	2.43331e-06	0.0301755	1.23992e-24	0.00175515	NA	NA	1.8242e-11	7.488	YES
185	2019_LCMS_167	DG(21:0/22:0/0:0)	Neutral lipids	Diacylglycerols	2.34424e-07	0.106128	6.0521e-21	0.0971149	NA	NA	2.17057e-11	1.75316	NO
186	2019_LCMS_169	PA(17:1(9Z)/18:2(9Z,12Z))	Polar lipids	Glycerophosphates	0.172398	0.0292708	1.6926e-11	0.0693873	NA	NA	3.1903e-07	0.593126	NO
187	2019_LCMS_170	2-methoxy-6-all trans-decaprenyl-2-methoxy-1,4-benzoquinol	Other	Other	3.33993e-07	0.7101	5.67146e-17	0.0924336	NA	NA	9.25224e-11	2.01977	YES
188	2019_LCMS_171	beta1-Chaconine	Other	Other	3.9873e-07	0.957156	4.05128e-06	0.982943	NA	NA	8.29408e-09	0.540708	NO
189	2019_LCMS_173	Pubesenolide	Other	Other	4.30617e-06	0.895193	8.33118e-20	0.00673387	NA	NA	1.8242e-11	0.661152	NO
190	2019_LCMS_174	Zeranol	Other	Other	1.96881e-06	0.0494822	4.63839e-13	0.00794072	NA	NA	2.07329e-08	0.686465	NO
191	2019_LCMS_175	PG(18:3(9Z,12Z,15Z)/16:1(9Z))	Polar lipids	Glycerophosphoglycerols	2.87939e-07	0.367909	1.1857e-23	0.0773783	NA	NA	1.29905e-11	0.355894	YES
192	2019_LCMS_176	PA(21:0/21:0)	Polar lipids	Glycerophosphates	9.54695e-07	0.00422859	4.67171e-23	0.00638998	NA	NA	4.76319e-11	0.363494	YES
193	2019_LCMS_177	PC(18:1(9Z)/18:3(9Z,12Z,15Z))	Polar lipids	Glycerophosphocholines	3.46083e-06	0.608028	2.30608e-14	0.00886527	31	II	8.29408e-09	0.54093	NO
194	2019_LCMS_178	TG(16:0/16:0/18:1(9Z))	Neutral lipids	Triacylglycerols	1.88926e-06	0.0283376	3.82222e-23	0.00474873	46	I	2.17057e-11	6.26359	YES
195	2019_LCMS_180	3-demethylubiquinol-9	Neutral lipids	Polyprenols	2.84408e-06	0.607881	1.68517e-10	0.000561808	NA	NA	3.05501e-06	1.41556	NO
196	2019_LCMS_181	1,2-dihydrostilbene	Other	Other	1.58555e-06	0.0646334	0.000293377	0.0196847	NA	NA	7.10405e-08	1.34864	NO
197	2019_LCMS_182	Zeaxanthin diglucoside	Terpenoids	Tetraterpenoids	3.16744e-07	0.855426	6.19385e-14	0.0462382	NA	NA	3.46439e-10	0.556382	NO
198	2019_LCMS_183	Capsicoside C3	Other	Other	5.92959e-07	0.731051	7.66574e-08	0.812164	NA	NA	5.80912e-08	1.43276	NO
199	2019_LCMS_184	DG(22:6(4Z,7Z,10Z,13Z,16Z,19Z)/22:6(4Z,7Z,10Z,13Z,16Z,19Z)/0:0)	Neutral lipids	Diacylglycerols	1.80832e-06	0.372042	0.00118877	0.374013	NA	NA	0.0027103	0.639867	NO
200	2019_LCMS_185	PE(18:0/18:1(9Z))	Polar lipids	Glycerophosphoethanolamines	5.34257e-07	0.369103	0.000206526	0.0275339	33	II	0.0027103	0.620484	NO
201	2019_LCMS_186	Neochlorogenin	Terpenoids	Triterpenoids	0.0880787	0.17819	3.19392e-10	0.243359	NA	NA	5.80912e-08	0.595923	NO
202	2019_LCMS_187	PE(18:3(9Z,12Z,15Z)/16:0)	Polar lipids	Glycerophosphoethanolamines	8.56793e-07	0.129193	8.38268e-05	0.122378	34	III	0.00161181	0.816791	NO
203	2019_LCMS_188	PG(17:2(9Z,12Z)/22:6(4Z,7Z,10Z,13Z,16Z,19Z))	Polar lipids	Glycerophosphoglycerols	0.151427	0.305725	0.0188482	0.306071	NA	NA	0.000125569	0.531663	NO
204	2019_LCMS_190	(Z)-2-Octene	Other	Other	2.09758e-07	0.286147	1.50447e-14	0.0155972	NA	NA	5.194e-09	1.85636	NO
205	2019_LCMS_191	PC(20:0/16:1(9Z))	Polar lipids	Glycerophosphocholines	4.15446e-06	0.787029	1.07071e-13	0.00914359	NA	NA	4.06668e-09	0.335413	YES
206	2019_LCMS_192	DG(16:1(9Z)/18:2(9Z,12Z)/0:0)	Neutral lipids	Diacylglycerols	1.17539e-06	0.0534019	5.14222e-21	0.0044076	NA	NA	3.29759e-11	0.551544	NO
207	2019_LCMS_193	PC(18:1(9Z)/24:0)	Polar lipids	Glycerophosphocholines	4.57076e-07	0.401085	6.90763e-08	0.177585	NA	NA	3.05501e-06	0.814156	NO
208	2019_LCMS_195	PA(22:0/19:0)	Polar lipids	Glycerophosphates	0.181494	0.00017426	2.62157e-21	0.00262761	NA	NA	6.56322e-09	0.35692	YES
209	2019_LCMS_196	MG(18:2(9Z,12Z)/0:0/0:0)	Neutral lipids	Monoacylglycerols	2.78621e-06	0.574571	1.25473e-05	0.00111781	NA	NA	1.32622e-08	0.268937	YES
210	2019_LCMS_198	Glycyrrhetinic acid	Terpenoids	Triterpenoids	3.98729e-07	0.735345	1.8396e-06	0.636143	NA	NA	3.1903e-07	0.477523	YES
211	2019_LCMS_199	Glabrin C	Amino acids & peptides	Amino acids & peptides	0.158907	0.152254	7.96011e-06	0.234007	NA	NA	0.00039626	0.741873	NO
212	2019_LCMS_200	Dichotellate A	Other	Other	2.69514e-07	0.833371	3.61689e-17	0.0115649	NA	NA	4.76319e-11	0.632715	NO
213	2019_LCMS_201	Conicasterol B	Other	Other	3.8452e-07	0.807797	6.34403e-14	0.207626	NA	NA	6.51413e-10	0.741362	NO
214	2019_LCMS_202	PG(17:0/18:2(9Z,12Z))	Polar lipids	Glycerophosphoglycerols	2.21357e-06	0.141165	1.96959e-06	0.0955099	NA	NA	0.00039626	0.823141	NO
215	2019_LCMS_203	Azithromycin	Carbohydrates & conjugates	Carbohydrates & conjugates	3.14704e-07	0.177481	0.00135297	0.0255691	8	II	0.000100118	0.817152	NO
216	2019_LCMS_204	1-Arachidonoylglycerophosphoinositol	Polar lipids	Glycerophosphoinositols	3.44549e-07	0.00552758	4.2715e-07	0.00336115	NA	NA	0.000100118	0.700966	NO
217	2019_LCMS_205	5-Hydroxy-4-methoxy-3-methyl-2,6-canthinedione	Other	Other	3.69708e-07	0.751568	1.24474e-08	0.170398	NA	NA	3.1754e-08	0.703225	NO
218	2019_LCMS_207	PI(22:6(4Z,7Z,10Z,13Z,16Z,19Z)/21:0)	Polar lipids	Glycerophosphoinositols	0.196124	0.391837	6.97788e-11	0.539479	NA	NA	1.91341e-09	0.351097	YES
219	2019_LCMS_208	MG(18:0/0:0/0:0)	Other	Other	2.14268e-06	0.349046	7.12117e-16	0.158315	NA	NA	1.8242e-11	0.611531	NO
220	2019_LCMS_209	PI(O-16:0/17:2(9Z,12Z))	Polar lipids	Glycerophosphoinositols	2.39481e-06	0.564451	9.88547e-06	0.908565	NA	NA	4.73194e-06	0.476985	YES
221	2019_LCMS_210	PG(18:2(9Z,12Z)/16:0)	Polar lipids	Glycerophosphoglycerols	4.49472e-07	0.284844	0.00106196	0.034191	NA	NA	0.0268628	0.803895	NO
222	2019_LCMS_211	PI(19:0/22:6(4Z,7Z,10Z,13Z,16Z,19Z))	Polar lipids	Glycerophosphoinositols	0.23592	0.000290837	9.5891e-15	0.0072491	NA	NA	5.36792e-07	0.586998	NO
223	2019_LCMS_212	4'-O-Methylneobavaisoflavone 7-O-(2''-p-coumaroylglucoside)	Other	Other	2.19043e-07	0.169255	2.78153e-13	0.0206233	NA	NA	2.49793e-09	0.595883	NO
224	2019_LCMS_213	beta-Sitosterol 3-O-beta-D-galactopyranoside	Other	Other	1.56797e-06	0.0290772	4.55331e-17	1.10309e-05	NA	NA	4.79134e-08	0.735194	NO
225	2019_LCMS_214	Isolimonic acid glucoside	Other	Other	0.00962402	0.11393	5.49879e-06	0.119193	NA	NA	0.000100118	0.662775	NO
226	2019_LCMS_215	Scillirosidin	Other	Other	2.85141e-07	0.841583	2.62197e-18	0.0214636	NA	NA	4.76319e-11	0.678934	NO
227	2019_LCMS_216	NA	Other	Other	3.81641e-07	0.776945	7.6554e-12	0.606993	NA	NA	9.25224e-11	0.647108	NO
228	2019_LCMS_217	PA(22:6(4Z,7Z,10Z,13Z,16Z,19Z)/17:0)	Polar lipids	Glycerophosphates	1.84582e-06	0.620593	6.05357e-09	0.605363	NA	NA	5.80912e-08	0.728579	NO
229	2019_LCMS_218	ent-16-Kaurene	Terpenoids	Diterpenoids	1.8346e-06	0.0159514	3.55148e-23	0.0190866	NA	NA	2.17057e-11	2.79218	YES
230	2019_LCMS_219	18:2 Stigmasteryl ester	Terpenoids	Triterpenoids	1.79902e-06	0.30739	1.56419e-09	0.17812	NA	NA	8.4649e-08	1.73215	NO
231	2019_LCMS_220	DG(19:1(9Z)/22:0/0:0)[iso2]	Neutral lipids	Diacylglycerols	3.01657e-07	0.6348	4.42132e-16	0.0608047	NA	NA	2.53553e-10	2.48782	YES
232	2019_LCMS_221	Cer(d16:2(4E,6E)/20:1(11Z)(2OH))	Other	Other	3.81642e-07	0.611101	1.25922e-12	0.447724	NA	NA	2.17057e-11	0.567493	NO
233	2019_LCMS_222	Cohibin A	Other	Other	9.34367e-07	0.565177	7.83091e-10	0.570888	NA	NA	1.12836e-09	0.586199	NO
234	2019_LCMS_223	Lactucaxanthin	Terpenoids	Tetraterpenoids	0.104901	0.393644	3.47629e-24	0.539996	NA	NA	1.8242e-11	0.341224	YES
235	2019_LCMS_224	PC(22:0/18:1(9Z))	Polar lipids	Glycerophosphocholines	2.51134e-06	0.616148	2.42835e-21	4.06836e-05	NA	NA	9.25224e-11	0.580857	NO
236	2019_LCMS_225	DG(18:4(6Z,9Z,12Z,15Z)/16:0/0:0)	Neutral lipids	Diacylglycerols	2.66113e-06	0.222485	2.69567e-16	0.00278156	NA	NA	8.29408e-09	0.5959	NO
237	2019_LCMS_226	PC(o-18:1(9Z)/22:0)	Polar lipids	Glycerophosphocholines	2.82475e-06	0.0722554	8.73199e-21	0.00826924	NA	NA	6.622e-11	5.90289	YES
238	2019_LCMS_227	PA(22:0/20:1(11Z))	Polar lipids	Glycerophosphates	0.251364	9.57951e-05	0.0172688	0.00378473	NA	NA	4.76319e-11	0.336218	YES
239	2019_LCMS_228	Phytoene	Terpenoids	Tetraterpenoids	2.55895e-07	0.692941	2.93316e-21	0.0247731	NA	NA	2.17057e-11	1.77432	NO
240	2019_LCMS_229	TG(14:0/14:1(9Z)/20:3n6)	Neutral lipids	Triacylglycerols	1.11785e-06	0.0511036	3.30633e-20	0.060901	NA	NA	1.8242e-11	4.12585	YES
241	2019_LCMS_230	PI(P-16:0/18:2(9Z,12Z))	Polar lipids	Glycerophosphoinositols	1.25886e-06	0.0304474	5.42091e-08	0.0015678	NA	NA	0.000193374	1.29779	NO
242	2019_LCMS_232	TG(14:1(9Z)/14:1(9Z)/20:5(5Z,8Z,11Z,14Z,17Z))	Neutral lipids	Triacylglycerols	3.28624e-07	0.751916	0.00688181	0.368157	NA	NA	0.00113575	1.16936	NO
243	2019_LCMS_233	TG(14:1(9Z)/16:0/20:5(5Z,8Z,11Z,14Z,17Z))	Neutral lipids	Triacylglycerols	3.15543e-06	0.0773227	7.39135e-22	0.0297391	NA	NA	2.17057e-11	4.99816	YES
244	2019_LCMS_234	alpha-Cryptoxanthin	Terpenoids	Tetraterpenoids	3.59913e-07	0.683442	9.7188e-20	0.431467	NA	NA	1.29905e-11	0.431959	YES
245	2019_LCMS_235	Nonanoyl-CoA	Other	Other	3.9873e-07	0.91111	7.3494e-06	0.201561	NA	NA	2.6893e-05	0.741119	NO
246	2019_LCMS_236	TG(16:0/16:1(9Z)/18:2(9Z,12Z))	Neutral lipids	Triacylglycerols	2.65427e-06	0.0270405	4.95421e-21	0.00954889	NA	NA	6.622e-11	4.9283	YES
247	2019_LCMS_237	propanoyl phosphate	Other	Other	1.71147e-06	0.0943345	6.08262e-08	0.0451926	NA	NA	5.4398e-06	0.644627	NO
248	2019_LCMS_238	PGP(18:1(11Z)/18:0)	Polar lipids	Glycerophosphoglycerophosphates	2.34354e-07	0.529467	1.00631e-18	0.0402707	NA	NA	1.29905e-11	0.54507	NO
249	2019_LCMS_240	Galactosylceramide (d18:1/14:0)	Polar lipids	Sphingolipids	7.25552e-07	0.204755	4.10432e-05	0.0086213	NA	NA	0.00553259	0.606403	NO
250	2019_LCMS_241	Apo-10'-violaxanthal	Terpenoids	Sesterterpenoids	6.04676e-07	0.347244	3.85806e-25	0.190515	NA	NA	1.29905e-11	0.298988	YES
251	2019_LCMS_243	2-(3'-Methylthio)propylmalic acid	Other	Other	1.90525e-07	0.160932	5.74337e-17	0.00354	NA	NA	6.622e-11	0.584293	NO
252	2019_LCMS_244	4,5-epoxy-17R-HDHA	Other	Other	2.12643e-07	0.63695	7.28853e-15	0.00879414	NA	NA	1.8242e-11	0.575141	NO
253	2019_LCMS_245	[7]-Gingerol	Other	Other	5.39844e-07	0.099547	0.00208805	0.010146	NA	NA	0.0268628	0.765046	NO
254	2019_LCMS_246	Octyl phenylacetate	Other	Other	2.69161e-07	0.738514	4.8135e-18	0.0179936	NA	NA	4.76319e-11	0.621369	NO
255	2019_LCMS_247	TG(14:1(9Z)/15:0/16:1(9Z))	Neutral lipids	Triacylglycerols	2.70892e-06	0.03745	1.76338e-20	0.00437017	NA	NA	1.26914e-10	16.1265	YES
256	2019_LCMS_248	PE(15:0/20:2(11Z,14Z))	Polar lipids	Glycerophosphoethanolamines	3.13909e-07	0.418036	5.92775e-16	0.130448	NA	NA	1.8242e-11	0.491351	YES
257	2019_LCMS_250	TG(13:0/14:0/14:1(9Z))[iso6]	Neutral lipids	Triacylglycerols	2.70388e-07	0.601484	0.00340213	0.0526428	NA	NA	0.0209469	1.22345	NO
258	2019_LCMS_251	PG(16:0/19:0)	Polar lipids	Glycerophosphoglycerols	3.74298e-07	0.63879	2.42908e-05	0.230922	NA	NA	5.63605e-05	1.29159	NO
259	2019_LCMS_252	PC(15:0/20:3(8Z,11Z,14Z))	Polar lipids	Glycerophosphocholines	3.9873e-07	0.829193	0.000207667	0.519502	NA	NA	0.000156805	0.73715	NO
260	2019_LCMS_253	PC(18:0/18:1(11Z))	Polar lipids	Glycerophosphocholines	2.31129e-06	0.118385	1.31524e-15	7.46025e-05	29	II	7.10405e-08	0.582274	NO
261	2019_LCMS_255	Sorbitan palmitate	Other	Other	9.62877e-07	0.406489	8.16026e-22	0.112463	NA	NA	1.29905e-11	0.463985	YES
262	2019_LCMS_256	PE(15:0/20:1(11Z))	Polar lipids	Glycerophosphoethanolamines	0.0697996	0.121472	5.95694e-07	0.132175	NA	NA	5.0243e-05	0.692119	NO
263	2019_LCMS_257	Artobiloxanthone	Other	Other	0.0852668	0.251908	1.1555e-14	0.254893	NA	NA	1.91341e-09	0.499652	YES
264	2019_LCMS_258	PI(20:0/18:2(9Z,12Z))	Polar lipids	Glycerophosphoinositols	0.373203	0.102181	7.60798e-12	0.546511	NA	NA	1.47348e-09	1.40976	NO
265	2019_LCMS_259	Stigmasteryl glucoside	Other	Other	3.9873e-07	0.739781	0.000801377	0.453702	NA	NA	0.000125569	1.24144	NO
266	2019_LCMS_261	sn-caldarchaeo-1-phosphoethanolamine	Other	Other	3.2758e-07	0.531153	3.66783e-15	0.196148	NA	NA	4.76319e-11	0.68163	NO
267	2019_LCMS_262	Campesterol glucoside	Other	Other	0.360412	0.134231	1.04758e-12	0.695462	NA	NA	9.25224e-11	0.614781	NO
268	2019_LCMS_263	Uridine diphosphate-N-acetylglucosamine	Other	Other	0.152091	0.0443938	2.03185e-13	0.0873349	NA	NA	3.16951e-09	0.610983	NO
269	2019_LCMS_264	Pipericine	Other	Other	0.0753341	0.328232	0.0244273	0.398568	NA	NA	not significant	0.70688	NO
270	2019_LCMS_265	phenolic phthiocerol	Other	Other	3.81642e-07	0.974154	5.42561e-14	0.53811	NA	NA	2.17057e-11	0.652889	NO
271	2019_LCMS_266	PI(20:3(8Z,11Z,14Z)/18:2(9Z,12Z))	Polar lipids	Glycerophosphoinositols	2.39585e-07	0.302532	2.03019e-09	0.0194591	NA	NA	3.05501e-06	0.727236	NO
272	2019_LCMS_267	1-O-palmitoyl-Cer(d18:1/16:0)	Other	Other	2.82716e-06	0.232737	1.99252e-13	0.000835588	NA	NA	1.43707e-06	1.78493	NO
273	2019_LCMS_268	7,8-Diaminopelargonic acid	Other	Other	1.54705e-06	0.0755806	2.24401e-06	0.0103383	NA	NA	6.622e-11	2.26213	YES
274	2019_LCMS_269	Montecristin	Other	Other	0.183952	0.46566	3.62191e-07	0.948221	NA	NA	8.4649e-08	0.590478	NO
275	2019_LCMS_270	PC(21:0/20:1(11Z))	Polar lipids	Glycerophosphocholines	2.67519e-07	0.403599	1.4687e-09	0.0784431	NA	NA	2.22784e-07	0.72092	NO
276	2019_LCMS_271	Megalomicin B	Carbohydrates & conjugates	Carbohydrates & conjugates	0.284752	0.0620317	3.86677e-09	0.388819	21	II	1.66925e-06	0.600925	NO
277	2019_LCMS_272	PA(20:5(5Z,8Z,11Z,14Z,17Z)/22:0)	Polar lipids	Glycerophosphates	3.52802e-07	0.958449	1.46556e-09	0.107629	NA	NA	2.07329e-08	0.751092	NO
278	2019_LCMS_273	Majoroside F1	Terpenoids	Triterpenoids	0.110832	0.0544214	3.88055e-23	0.11617	NA	NA	2.17057e-11	0.269454	YES
279	2019_LCMS_275	PC(21:0/22:0)	Polar lipids	Glycerophosphocholines	2.08071e-07	0.31153	1.20259e-09	0.00924446	NA	NA	6.35553e-07	0.732318	NO
280	2019_LCMS_276	PE(22:0/24:1(15Z))	Polar lipids	Glycerophosphoethanolamines	6.59221e-07	0.0169811	0.0440465	0.0140561	35	II	not significant	0.919128	NO
281	2019_LCMS_277	PI(17:0/22:4(7Z,10Z,13Z,16Z))	Polar lipids	Glycerophosphoinositols	0.277275	0.288002	2.42856e-17	0.729337	NA	NA	9.25224e-11	0.391496	YES
282	2019_LCMS_278	DG(21:0/22:4(7Z,10Z,13Z,16Z)/0:0)[iso2]	Neutral lipids	Diacylglycerols	2.08079e-06	0.00726423	5.80939e-26	0.0251412	NA	NA	1.29905e-11	5.56622	YES
283	2019_LCMS_279	PE(20:0/20:1(11Z))	Polar lipids	Glycerophosphoethanolamines	0.274589	0.0416616	1.34281e-17	0.220037	NA	NA	1.26914e-10	0.375329	YES
284	2019_LCMS_281	protochlorophyll a	Other	Other	0.180732	0.29944	1.56446e-14	0.43558	NA	NA	9.25224e-11	0.694142	NO
285	2019_LCMS_282	PC(P-18:0/22:0)	Polar lipids	Glycerophosphocholines	2.82748e-06	0.105091	4.30092e-20	0.00587181	NA	NA	6.622e-11	3.62799	YES
286	2019_LCMS_283	hexadecasphinganine(1+)	Other	Other	3.09746e-06	0.285824	2.55454e-20	0.00194443	NA	NA	6.622e-11	0.662525	NO
287	2019_LCMS_284	2-(3,4-dihydroxyphenyl)-3,5-dihydroxy-7-{[3,4,5-trihydroxy-6-(hydroxymethyl)oxan-2-yl]oxy}-4H-chromen-4-one	Other	Other	2.79663e-06	0.114239	2.71679e-17	0.00133174	NA	NA	1.47348e-09	0.546704	NO
288	2019_LCMS_285	Sphinganine	Other	Other	2.03411e-07	0.26359	6.05014e-19	0.00344736	NA	NA	1.26914e-10	0.66929	NO
289	2019_LCMS_286	PG(P-16:0/20:4(5Z,8Z,11Z,14Z))	Polar lipids	Glycerophosphoglycerols	2.01394e-06	0.419745	8.67424e-08	0.2554	NA	NA	5.36792e-07	0.702105	NO
290	2019_LCMS_287	Oleamide	Other	Other	1.68462e-06	0.0615107	9.63989e-07	0.0136974	24	II	0.000481506	0.62174	NO
291	2019_LCMS_288	2-Arachidonylglycerol	Other	Other	2.11664e-07	0.425961	4.83039e-16	0.0333186	NA	NA	2.53553e-10	0.299451	YES
292	2019_LCMS_290	5,6-Epoxyoctadeca-7,9-diynoic acid	Other	Other	2.42677e-07	0.272915	5.45664e-17	0.0245122	NA	NA	9.25224e-11	0.662909	NO
293	2019_LCMS_291	2-Oxo-4-methylthiobutanoic acid	Other	Other	2.46708e-07	0.401024	2.43009e-16	0.0183015	NA	NA	3.46439e-10	0.62233	NO
294	2019_LCMS_292	Leucylproline	Amino acids & peptides	Proline related amino acids	2.70703e-07	0.688385	1.50464e-18	0.0269751	NA	NA	4.76319e-11	2.20201	YES
295	2019_LCMS_293	PC(14:0/18:2(9Z,12Z))	Polar lipids	Glycerophosphocholines	0.234401	0.00885143	1.04403e-15	0.040287	NA	NA	3.16951e-09	0.517967	NO
296	2019_LCMS_294	DG(15:0/20:3(8Z,11Z,14Z)/0:0)	Neutral lipids	Diacylglycerols	0.0508259	0.195514	1.23554e-09	0.251035	NA	NA	8.4649e-08	1.37228	NO
297	2019_LCMS_295	PA(15:0/22:6(4Z,7Z,10Z,13Z,16Z,19Z))	Polar lipids	Glycerophosphates	0.339216	0.00884099	3.99992e-08	0.0813939	NA	NA	7.1289e-05	0.588218	NO
298	2019_LCMS_297	PS(O-20:0/22:6(4Z,7Z,10Z,13Z,16Z,19Z))	Polar lipids	Glycerophosphoserines	3.98729e-07	0.765457	8.32897e-12	0.187864	NA	NA	2.49793e-09	0.541821	NO
299	2019_LCMS_298	campest-22E-en-3beta,4beta,5alpha,6alpha,8beta,14alpha,15alpha,25,28-nonol	Other	Other	0.252536	0.00229462	0.000824574	0.0389198	NA	NA	0.00317869	1.34607	NO
300	2019_LCMS_299	Panaxydol linoleate	Other	Other	2.92657e-07	0.676025	8.33859e-13	0.0519877	NA	NA	1.91341e-09	1.67439	NO
301	2019_LCMS_300	Calomelanol D-1	Neutral lipids	Diacylglycerols	0.352103	0.117771	0.000252389	0.502416	NA	NA	0.00017398	1.22033	NO
302	2019_LCMS_302	3-Hydroxyechinenone	Terpenoids	Tetraterpenoids	2.03669e-06	0.0246706	0.0115881	0.00915407	NA	NA	not significant	0.925016	NO
303	2019_LCMS_303	N-Arachidonoyl GABA	Amino acids & peptides	Amino acids & peptides	3.9873e-07	0.812947	1.65522e-11	0.774108	NA	NA	9.25224e-11	0.704926	NO
304	2019_LCMS_304	PI(20:5(5Z,8Z,11Z,14Z,17Z)/21:0)	Polar lipids	Glycerophosphoinositols	0.189034	0.00776118	0.00131112	0.0490808	NA	NA	0.030379	0.857288	NO
305	2019_LCMS_305	(3beta,22R,23R,24S)-3,22,23-Trihydroxystigmastan-6-one	Other	Other	2.87392e-06	0.109357	0.000246363	0.113294	NA	NA	0.0064504	0.833728	NO
306	2019_LCMS_306	Protoporphyrinogen IX	Other	Other	4.37752e-07	0.00480006	1.3427e-09	0.00136657	37	II	2.6893e-05	0.610935	NO
307	2019_LCMS_307	MGDG(18:3(9Z,12Z,15Z)/18:4(6Z,9Z,12Z,15Z))	Polar lipids	Galactolipids	3.9873e-07	0.8728	4.74608e-10	0.881453	NA	NA	6.622e-11	0.342999	YES
308	2019_LCMS_308	3-Hydroxy-8'-apo-epsilon-caroten-8'-al	Terpenoids	Triterpenoids	3.9873e-07	0.939272	3.45074e-17	0.159784	NA	NA	2.17057e-11	0.360148	YES
309	2019_LCMS_309	(3S,3'S,5R,5'R,6R)-3,6-Epoxy-5,6-dihydro-3',5,8'-trihydroxy-beta,kappa-caroten-6'-one	Terpenoids	Tetraterpenoids	1.08154e-06	0.452145	0.000907198	0.155679	NA	NA	0.00748074	0.822468	NO
310	2019_LCMS_311	PGF2alpha methyl ether	Other	Other	5.70827e-07	0.00800663	1.83328e-22	1.03718e-05	NA	NA	8.64326e-10	0.240249	YES
311	2019_LCMS_312	Dehydroisocoproporphyrinogen	Other	Other	3.27555e-07	0.518964	7.12399e-15	0.476145	NA	NA	2.17057e-11	0.240302	YES
312	2019_LCMS_313	PI(P-16:0/18:4(6Z,9Z,12Z,15Z))	Polar lipids	Glycerophosphoinositols	3.79991e-07	0.440272	0.00156985	0.538541	NA	NA	1.91341e-09	0.566559	NO
313	2019_LCMS_315	Munchiwarin	Other	Other	0.45708	0.0010009	0.0363171	0.0763562	NA	NA	not significant	1.29429	NO
314	2019_LCMS_316	PI(14:1(9Z)/19:0)	Polar lipids	Glycerophosphoinositols	2.41183e-06	0.515456	1.97778e-10	0.272163	NA	NA	3.46439e-10	0.485157	YES
315	2019_LCMS_317	1-18:2-2-18:3-monogalactosyldiacylglycerol	Polar lipids	Galactolipids	2.85533e-07	0.316896	6.71435e-20	0.137814	NA	NA	1.8242e-11	0.518272	NO
316	2019_LCMS_318	Kiwiionoside	Other	Other	3.57197e-06	0.780699	5.86118e-05	0.00224614	NA	NA	0.00210031	0.757202	NO
317	2019_LCMS_319	PE(18:4(6Z,9Z,12Z,15Z)/20:3(8Z,11Z,14Z))	Polar lipids	Glycerophosphoethanolamines	2.48251e-07	0.01132	0.000710955	0.00103693	NA	NA	9.4736e-06	0.656425	NO
318	2019_LCMS_320	4-O-Methylmelleolide	Terpenoids	Sesquiterpenoids	3.50352e-07	0.831181	1.48133e-13	0.0672814	NA	NA	3.46439e-10	0.667987	NO
319	2019_LCMS_322	PI(P-18:0/18:4(6Z,9Z,12Z,15Z))	Polar lipids	Glycerophosphoinositols	0.302104	0.352353	1.34085e-12	0.86232	NA	NA	6.622e-11	0.475605	YES
320	2019_LCMS_323	DG(17:0/22:0/0:0)	Neutral lipids	Diacylglycerols	2.89895e-06	0.0704915	2.4489e-23	0.00661759	NA	NA	1.8242e-11	3.7688	YES
321	2019_LCMS_324	Mosinone A	Other	Other	2.35361e-07	0.0147056	0.0269976	0.0128368	NA	NA	not significant	1.08557	NO
322	2019_LCMS_325	menaquinol-11	Neutral lipids	Polyprenols	2.57298e-06	0.238897	8.25273e-11	0.00398663	NA	NA	3.78979e-07	1.77521	NO
323	2019_LCMS_326	Pheophytin-b	Other	Other	3.06994e-06	0.0983034	1.83112e-16	0.00598717	NA	NA	3.46439e-10	0.574581	NO
324	2019_LCMS_327	PA(19:0/20:0)	Polar lipids	Glycerophosphates	2.76841e-06	0.0976672	4.76917e-09	0.00238864	25	I	3.94392e-05	1.69563	NO
325	2019_LCMS_328	TG(18:1(9Z)/18:1(9Z)/18:3(6Z,9Z,12Z))	Neutral lipids	Triacylglycerols	0.151422	0.00114006	4.82364e-14	0.01031	50	III	3.78979e-07	0.390909	YES
326	2019_LCMS_329	PG(16:0/22:1(11Z))	Polar lipids	Glycerophosphoglycerols	3.97089e-07	0.91653	9.153e-14	0.283265	NA	NA	1.78398e-10	2.38358	YES
327	2019_LCMS_330	Vinaginsenoside R16	Terpenoids	Triterpenoids	1.63153e-06	0.149992	8.19771e-20	0.0479063	NA	NA	2.17057e-11	0.454193	YES
328	2019_LCMS_331	4-[N-(p-Coumaroyl)serotonin-4''-yl]-N-feruloylserotonin	Other	Other	7.2921e-07	0.0385674	5.58028e-23	0.0455375	NA	NA	2.17057e-11	0.487247	YES
329	2019_LCMS_332	PC(o-22:0/18:3(9Z,12Z,15Z))	Polar lipids	Glycerophosphocholines	6.82472e-07	0.140718	9.4247e-19	0.0174555	NA	NA	1.26914e-10	0.554472	NO
330	2019_LCMS_333	DG(15:0/22:5(7Z,10Z,13Z,16Z,19Z)/0:0)	Neutral lipids	Diacylglycerols	9.96542e-07	0.000625516	2.28106e-19	0.000726348	NA	NA	6.56322e-09	0.42998	YES
331	2019_LCMS_334	Cohibin C	Other	Other	0.112891	0.319735	8.40867e-14	0.670999	NA	NA	2.17057e-11	0.542797	NO
332	2019_LCMS_335	Proline betaine	Amino acids & peptides	Proline related amino acids	3.23585e-06	0.303801	6.84601e-21	0.00274554	NA	NA	1.26914e-10	2.937	YES
333	2019_LCMS_336	N-(24-hydroxytetracosanoyl)sphinganine	Other	Other	4.17526e-07	0.000137218	0.00857195	1.20136e-05	NA	NA	0.032239	0.900823	NO
334	2019_LCMS_337	DDM-838	Other	Other	0.122263	0.15324	1.41572e-05	0.237316	NA	NA	0.000293763	0.763005	NO
335	2019_LCMS_338	Gomphrenol 3-methylether 4'-glucuronide	Other	Other	0.52632	0.0116438	3.3367e-06	0.458533	NA	NA	4.44767e-05	0.720845	NO
336	2019_LCMS_339	Protopanaxadiol 3-glucoside 20-[arabinosyl-(1->2)-glucoside]	Terpenoids	Triterpenoids	0.115863	0.474145	1.98491e-14	0.688461	NA	NA	1.78398e-10	0.323016	YES
337	2019_LCMS_340	PE(22:0/20:0)	Polar lipids	Glycerophosphoethanolamines	2.0498e-06	0.00339963	1.46969e-24	0.00232466	NA	NA	4.76319e-11	5.83829	YES
338	2019_LCMS_341	1-deoxytetradecasphinganine	Other	Other	2.13529e-07	0.127768	2.92304e-14	0.0142305	3	II	2.49793e-09	0.67657	NO
339	2019_LCMS_342	Saxitoxin	Other	Other	3.18455e-07	0.502381	1.64995e-08	0.158202	39	II	7.4819e-07	0.698194	NO
340	2019_LCMS_343	Luteolin 7-xyloside	Other	Other	2.94242e-06	0.21402	2.21305e-11	0.00134658	NA	NA	4.52384e-07	0.455677	YES
341	2019_LCMS_344	ancymidol	Other	Other	3.9873e-07	0.970295	4.78838e-05	0.594168	NA	NA	1.41831e-05	0.553182	NO
342	2019_LCMS_345	De-O-methylsterigmatocystin	Other	Other	2.52236e-06	0.137643	1.06075e-12	0.00057072	NA	NA	8.4649e-08	0.452971	YES
343	2019_LCMS_346	Butenylcarnitine	Other	Other	3.64123e-07	0.839931	1.7988e-13	0.131818	NA	NA	4.76319e-11	0.696931	NO
344	2019_LCMS_347	Tetracosapentaenoic acid (24:5n-3)	Neutral lipids	Long-chain fatty acids	2.43662e-07	0.694197	4.88588e-15	0.00686777	NA	NA	6.51413e-10	2.21893	YES
345	2019_LCMS_349	Hexadecanedioic acid	Other	Other	2.88386e-07	0.458986	5.86323e-08	0.0681967	20	II	4.73194e-06	0.663512	NO
346	2019_LCMS_350	Atenolol	Other	Other	3.97272e-07	0.880958	0.000884421	0.192926	NA	NA	0.00343857	0.629718	NO
347	2019_LCMS_351	2-Hexaprenyl-3-methyl-6-methoxy-1,4 benzoquinone	Other	Other	1.60921e-07	0.854448	5.74536e-05	0.864883	NA	NA	1.66925e-06	0.742658	NO
348	2019_LCMS_352	Farfugin A	Other	Other	0.359518	0.109479	2.46223e-07	0.469653	NA	NA	6.22432e-06	1.30512	NO
349	2019_LCMS_355	PS(18:0/18:2(9Z,12Z))	Polar lipids	Glycerophosphoserines	0.0326956	0.530535	0.000739992	0.863155	NA	NA	0.000239471	0.820812	NO
350	2019_LCMS_356	PG(19:0/20:4(5Z,8Z,11Z,14Z))	Polar lipids	Glycerophosphoglycerols	7.54017e-07	0.03442	8.31772e-12	0.00109249	NA	NA	1.66925e-06	0.675576	NO
351	2019_LCMS_357	PA(17:0/22:4(7Z,10Z,13Z,16Z))	Polar lipids	Glycerophosphates	3.9873e-07	0.849196	3.99311e-05	0.955791	NA	NA	1.22656e-06	0.686699	NO
352	2019_LCMS_358	DG(12:0/21:0/0:0)	Neutral lipids	Diacylglycerols	3.18479e-07	0.544235	1.00641e-10	0.104046	NA	NA	3.1754e-08	1.39762	NO
353	2019_LCMS_359	Ribosylhopane	Other	Other	4.31687e-06	0.926994	1.7077e-10	0.00581616	NA	NA	4.79134e-08	1.37847	NO
354	2019_LCMS_362	(all-E)-1,7,9-Heptadecatriene-11,13,15-triyne	Other	Other	1.11528e-06	0.0140688	2.95173e-08	0.000245905	NA	NA	0.00017398	0.841208	NO
355	2019_LCMS_363	Isoannonacin A	Other	Other	0.296746	0.259499	6.88498e-09	0.855694	NA	NA	1.12836e-09	0.741997	NO
356	2019_LCMS_365	13-Hydroxylupanine	Other	Other	3.24291e-07	0.857704	7.41465e-09	0.0493326	NA	NA	8.4649e-08	0.761211	NO
357	2019_LCMS_366	Muzanzagenin	Other	Other	3.9873e-07	0.804648	2.86923e-12	0.574844	NA	NA	1.78398e-10	0.735795	NO
358	2019_LCMS_367	3-Methyl-5-pentyl-2-furannonanoic acid	Other	Other	2.69936e-07	0.564322	3.02591e-10	0.0279208	NA	NA	8.4649e-08	0.752953	NO
359	2019_LCMS_368	11'-Carboxy-alpha-chromanol	Terpenoids	Sesquiterpenoids	2.47897e-07	0.300611	6.44768e-12	0.0216638	NA	NA	5.80912e-08	0.63543	NO
360	2019_LCMS_372	NA	Other	Other	6.1411e-07	0.00027359	1.79175e-09	0.000190162	NA	NA	0.000438169	0.552829	NO
361	2019_LCMS_374	Dioctyl hexanedioate	Other	Other	0.374953	0.178526	1.29982e-06	0.794782	NA	NA	1.60658e-05	0.660795	NO
362	2019_LCMS_375	N-Nitrosotomatidine	Other	Other	2.15145e-06	0.0699629	2.78193e-16	0.000114697	NA	NA	2.58091e-08	0.372486	YES
363	2019_LCMS_376	Neolinderatin	Other	Other	5.79891e-07	0.00120799	3.5465e-06	0.00100222	NA	NA	0.0237506	0.615144	NO
364	2019_LCMS_377	11b,17a,21-Trihydroxypreg-nenolone	Other	Other	3.9873e-07	0.879934	0.000108565	0.939896	NA	NA	2.08419e-05	0.552607	NO
365	2019_LCMS_378	Armillaripin	Terpenoids	Sesquiterpenoids	2.48923e-07	0.591313	1.00723e-15	0.0109192	NA	NA	9.25224e-11	0.673102	NO
366	2019_LCMS_379	Clausarinol	Other	Other	2.96241e-07	0.612943	5.33512e-12	0.0560232	NA	NA	1.47348e-09	0.681632	NO
367	2019_LCMS_381	GlcCer(d16:2(4E,6E)/24:0(2OH))	Other	Other	0.00512991	0.0249376	0.000234681	0.027712	NA	NA	0.0196532	0.793081	NO
368	2019_LCMS_382	PC(P-20:0/19:1(9Z))	Polar lipids	Glycerophosphocholines	3.1302e-07	0.0244684	3.70921e-09	0.0215171	NA	NA	1.60658e-05	0.69247	NO
369	2019_LCMS_383	alpha-Ionene	Other	Other	1.7402e-06	0.00678583	3.18588e-24	0.00224802	NA	NA	2.17057e-11	3.74036	YES
370	2019_LCMS_384	(6E,8E)-4,6,8-Megastigmatriene	Other	Other	2.02836e-07	0.312096	4.46613e-19	0.00318234	NA	NA	9.25224e-11	3.4302	YES
371	2019_LCMS_385	(2R)-2-[(1R)-1-hydroxy-17-{(1R,2R)-2-[(2R)-22-methyl-21-oxotetracontan-2-yl]cyclopropyl}heptadecyl]hexacosanoic acid	Neutral lipids	Long-chain fatty acids	3.9873e-07	0.80011	4.44054e-06	0.596481	NA	NA	2.27008e-06	0.722295	NO
372	2019_LCMS_386	TG(16:1(9Z)/18:1(9Z)/20:4(5Z,8Z,11Z,14Z))	Neutral lipids	Triacylglycerols	2.63934e-07	0.289747	1.79133e-17	0.0548316	48	I	3.16951e-09	2.21561	YES
373	2019_LCMS_387	TG(16:1(9Z)/18:0/18:2(9Z,12Z))	Neutral lipids	Triacylglycerols	0.293486	0.124745	2.01028e-06	0.455917	NA	NA	4.44767e-05	0.69878	NO
374	2019_LCMS_388	PGP(18:0/22:4(7Z,10Z,13Z,16Z))	Polar lipids	Glycerophosphoglycerophosphates	0.289451	0.157846	0.0355789	0.633424	NA	NA	not significant	0.873161	NO
375	2019_LCMS_389	PA(22:6(4Z,7Z,10Z,13Z,16Z,19Z)/17:1(9Z))	Polar lipids	Glycerophosphates	1.39863e-06	0.267978	5.15956e-06	0.142549	NA	NA	0.000140396	0.629024	NO
376	2019_LCMS_390	PS(22:6(4Z,7Z,10Z,13Z,16Z,19Z)/20:3(8Z,11Z,14Z))	Polar lipids	Glycerophosphoserines	0.237051	0.418758	5.45432e-08	0.970452	NA	NA	3.1754e-08	0.594956	NO
377	2019_LCMS_391	Bacteriorubixanthin	Terpenoids	Tetraterpenoids	0.486845	0.103812	1.10814e-23	0.6315	NA	NA	1.8242e-11	0.209513	YES
378	2019_LCMS_392	PS(20:3(8Z,11Z,14Z)/22:4(7Z,10Z,13Z,16Z))	Polar lipids	Glycerophosphoserines	1.79048e-06	0.400313	0.00108899	0.445229	NA	NA	0.00161181	0.827512	NO
379	2019_LCMS_393	Tetrahydropteridine	Other	Other	3.36551e-06	0.198931	2.76484e-21	0.0193201	NA	NA	3.29759e-11	2.80244	YES
380	2019_LCMS_394	Floionolic acid	Neutral lipids	Long-chain fatty acids	1.05631e-06	0.822312	0.0309282	0.855715	NA	NA	0.0161319	1.1028	NO
381	2019_LCMS_395	2-Decaprenyl-6-methoxyphenol	Neutral lipids	Polyprenols	1.81307e-07	0.178416	5.93162e-05	0.131732	NA	NA	0.00135696	1.45478	NO
382	2019_LCMS_397	PS(22:2(13Z,16Z)/22:6(4Z,7Z,10Z,13Z,16Z,19Z))	Polar lipids	Glycerophosphoserines	4.82656e-07	0.556099	0.00125751	0.270479	NA	NA	0.00147951	1.1294	NO
383	2019_LCMS_398	PI(P-16:0/22:6(4Z,7Z,10Z,13Z,16Z,19Z))	Polar lipids	Glycerophosphoinositols	2.62584e-07	0.247465	5.80892e-09	0.092709	NA	NA	1.9549e-06	0.625175	NO
384	2019_LCMS_399	olivetol	Other	Other	3.98729e-07	0.875434	2.90979e-12	0.279368	NA	NA	1.78398e-10	0.64804	NO
385	2019_LCMS_400	Lucidenic acid A	Terpenoids	Triterpenoids	3.32686e-07	0.676249	5.62684e-18	0.180687	NA	NA	1.8242e-11	0.521223	NO
386	2019_LCMS_401	Dalbergioidin	Other	Other	4.31811e-07	0.213644	5.3553e-10	0.0122053	NA	NA	1.66925e-06	0.468482	YES
387	2019_LCMS_402	Herniarin	Other	Other	2.59521e-06	0.657423	3.22245e-18	0.000505841	19	II	3.29759e-11	0.686931	NO
388	2019_LCMS_404	N-(11Z,14Z)-eicosadienoylethanolamine	Other	Other	0.0112139	0.559163	0.00938699	0.709372	22	II	0.0132592	0.705235	NO
389	2019_LCMS_405	N-gondoylethanolamine	Other	Other	3.9873e-07	0.810135	0.0009558	0.695681	23	II	0.000714308	0.698445	NO
390	2019_LCMS_406	9'-Carboxy-gamma-chromanol	Other	Other	1.93998e-07	0.306646	2.46008e-08	0.0188345	NA	NA	7.15601e-06	0.441155	YES
391	2019_LCMS_407	PI-Cer(t18:0/18:0(2OH))	Polar lipids	Sphingolipids	0.0960321	0.48998	9.41419e-05	0.648287	NA	NA	0.00017398	0.454973	YES
392	2019_LCMS_408	16-Dehydroprogesterone	Other	Other	3.13211e-06	0.299443	2.95158e-14	0.00205432	NA	NA	3.16951e-09	2.05381	YES
393	2019_LCMS_409	C20 sphinganine(1+)	Other	Other	0.279987	0.11955	1.36858e-18	0.41412	NA	NA	1.8242e-11	0.62568	NO
394	2019_LCMS_410	Resveratrol	Other	Other	9.38153e-07	0.0296249	0.000470022	0.175795	NA	NA	1.29905e-11	0.131232	YES
395	2019_LCMS_411	3,4-Dihydro-2H-1-benzopyran-2-one	Other	Other	1.83681e-06	0.421657	3.2141e-08	0.138956	5	II	1.04118e-06	0.677166	NO
396	2019_LCMS_412	N-(icosanoyl)ethanolamine	Other	Other	3.51646e-07	0.722055	6.61903e-14	0.407771	NA	NA	1.29905e-11	0.6007	NO
397	2019_LCMS_413	Heteroflavanone C	Other	Other	3.512e-07	0.545952	2.44703e-11	0.227882	NA	NA	3.16951e-09	0.712844	NO
398	2019_LCMS_414	PS(18:0/18:0)	Polar lipids	Glycerophosphoserines	0.108706	0.170527	4.72828e-10	0.289318	NA	NA	4.79134e-08	0.730535	NO
399	2019_LCMS_415	Astaxanthin	Terpenoids	Tetraterpenoids	0.24757	0.258411	0.00961891	0.619219	NA	NA	0.0161319	0.835944	NO
400	2019_LCMS_416	4alpha-Carboxy-4beta-methyl-5alpha-cholesta-8-en-3beta-ol	Terpenoids	Triterpenoids	0.214212	0.00129209	0.0484425	0.00854526	NA	NA	not significant	1.14217	NO
401	2019_LCMS_417	Solavetivone	Terpenoids	Sesquiterpenoids	1.28353e-06	0.11534	1.14631e-10	0.0208107	NA	NA	7.4819e-07	0.710014	NO
402	2019_LCMS_418	TG(14:1(9Z)/14:1(9Z)/18:4(6Z,9Z,12Z,15Z))	Neutral lipids	Triacylglycerols	0.0784542	0.148302	8.17829e-05	0.245485	43	II	0.00135696	0.8218	NO
403	2019_LCMS_419	PE(22:2(13Z,16Z)/20:1(11Z))	Polar lipids	Glycerophosphoethanolamines	0.310072	0.315085	1.01413e-05	0.888122	NA	NA	9.4736e-06	0.753157	NO
404	2019_LCMS_420	4alpha-Formyl-4beta-methyl-5alpha-cholesta-8,24-dien-3beta-ol	Terpenoids	Triterpenoids	1.81031e-06	0.527394	1.85687e-12	0.450884	NA	NA	2.17057e-11	1.5193	NO
405	2019_LCMS_421	DG(16:0/22:5(7Z,10Z,13Z,16Z,19Z)/0:0)	Neutral lipids	Diacylglycerols	1.50164e-06	0.0022091	2.79577e-08	0.0010414	NA	NA	0.000360905	1.21698	NO
406	2019_LCMS_422	trans-2-Hexenedioic acid	Other	Other	2.02823e-07	0.647391	0.00223514	0.662659	NA	NA	0.00135696	1.14766	NO
407	2019_LCMS_423	Pitheduloside I	Terpenoids	Triterpenoids	0.374379	0.253882	0.00288405	0.633604	NA	NA	0.00512461	0.898668	NO
408	2019_LCMS_425	Vitamin K1	Other	Other	3.54583e-07	0.642243	3.51132e-05	0.204368	NA	NA	7.1289e-05	1.37315	NO
409	2019_LCMS_427	Ginsenoside Rg3	Terpenoids	Triterpenoids	1.03027e-06	0.233572	0.0156004	0.0650001	NA	NA	0.0432057	0.768074	NO
410	2019_LCMS_428	6-[5]-ladderane-1-hexanol	Other	Other	6.59758e-07	0.623826	0.00561386	0.746701	NA	NA	0.00147951	0.885647	NO
411	2019_LCMS_429	Sativic acid	Neutral lipids	Long-chain fatty acids	1.05233e-06	0.242346	0.00256108	0.0925231	NA	NA	0.010026	0.888832	NO
412	2019_LCMS_430	2,2'-Diketospirilloxanthin	Terpenoids	Tetraterpenoids	2.24043e-06	0.0771115	1.5891e-07	0.0323548	NA	NA	5.63605e-05	0.747009	NO
413	2019_LCMS_431	2-trans,6-trans-Farnesal	Terpenoids	Sesquiterpenoids	0.256014	0.0273008	0.00138185	0.17619	NA	NA	6.22432e-06	0.767188	NO
414	2019_LCMS_432	Lactarazulene	Terpenoids	Sesquiterpenoids	3.28277e-07	0.660521	9.89336e-06	0.12117	NA	NA	2.6893e-05	0.808131	NO
415	2019_LCMS_433	2,5-Undecadienal	Other	Other	1.91691e-06	0.383026	3.87795e-06	0.299291	NA	NA	6.22432e-06	0.818054	NO
416	2019_LCMS_437	PS(18:0/20:0)	Polar lipids	Glycerophosphoserines	3.89818e-07	0.644253	0.00120149	0.249278	NA	NA	0.00317869	0.749718	NO
417	2019_LCMS_438	Phylloquinol	Terpenoids	Diterpenoids	1.14901e-06	0.702145	3.10768e-05	0.638596	NA	NA	1.24667e-05	0.794294	NO
418	2019_LCMS_439	3a,7a,12a-Trihydroxy-5b-cholestan-26-al	Other	Other	2.48529e-07	0.251256	3.09249e-05	0.0361772	NA	NA	0.000215302	0.7844	NO
419	2019_LCMS_441	DG(14:0/20:5(5Z,8Z,11Z,14Z,17Z)/0:0)	Neutral lipids	Diacylglycerols	1.54123e-06	0.308766	0.0202078	0.110049	NA	NA	not significant	1.10779	NO
420	2019_LCMS_443	PI(21:0/22:2(13Z,16Z))	Polar lipids	Glycerophosphoinositols	3.9873e-07	0.916639	2.15425e-05	0.715414	NA	NA	1.04118e-06	0.815324	NO
421	2019_LCMS_446	Cer(d18:0/16:0)	Other	Other	3.41119e-07	0.606049	9.16398e-12	0.265124	NA	NA	1.12836e-09	0.654444	NO
422	2019_LCMS_447	Coproporphyrin III	Other	Other	0.326268	0.153771	2.49787e-14	0.531853	NA	NA	1.26914e-10	0.331653	YES
423	2019_LCMS_448	Canesceol	Other	Other	1.68258e-06	0.0148555	5.12899e-08	0.00237991	NA	NA	0.000481506	0.421454	YES
424	2019_LCMS_450	PC(14:0/18:3(9Z,12Z,15Z))	Polar lipids	Glycerophosphocholines	2.37085e-07	0.438123	0.0110919	0.0519423	NA	NA	not significant	0.836155	NO
425	2019_LCMS_452	d-Tocotrienol	Other	Other	0.161024	0.326007	1.18968e-06	0.537706	NA	NA	1.41831e-05	0.813425	NO
426	2019_LCMS_453	Docosanamide	Other	Other	0.242539	0.27608	0.0172153	0.676976	NA	NA	0.0363265	0.701027	NO
427	2019_LCMS_455	PC(16:1(9Z)/22:6(4Z,7Z,10Z,13Z,16Z,19Z))	Polar lipids	Glycerophosphocholines	0.0295508	0.229915	0.0022481	0.211299	NA	NA	0.0124141	0.782741	NO
428	2019_LCMS_456	Cer(d18:0/18:0)	Other	Other	3.9216e-07	0.744065	5.01249e-09	0.169315	NA	NA	5.80912e-08	0.692749	NO
429	2019_LCMS_457	Phenylethylamine	Other	Other	3.01042e-07	0.382191	4.96825e-11	0.103213	NA	NA	2.07329e-08	0.68604	NO
430	2019_LCMS_458	Diadenosine heptaphosphate	Other	Other	2.30747e-06	0.288308	4.94675e-05	0.267185	NA	NA	0.00039626	1.24192	NO
431	2019_LCMS_460	Avrainvilloside	Polar lipids	Galactolipids	8.97548e-07	0.00312003	3.69214e-13	0.000896525	NA	NA	2.27008e-06	0.550933	NO
432	2019_LCMS_463	Didodecyl thiobispropanoate	Other	Other	1.54088e-06	0.781024	5.59493e-06	0.588017	NA	NA	2.27008e-06	0.722859	NO
433	2019_LCMS_464	alpha-Tocopherol acetate	Other	Other	0.117294	0.450841	2.39072e-08	0.719567	NA	NA	4.7768e-10	0.506647	NO
434	2019_LCMS_465	PS(22:6(4Z,7Z,10Z,13Z,16Z,19Z)/20:2(11Z,14Z))	Polar lipids	Glycerophosphoserines	2.43833e-07	0.351261	2.47121e-16	0.0196801	NA	NA	6.622e-11	0.466508	YES
435	2019_LCMS_466	PS(O-20:0/22:0)	Polar lipids	Glycerophosphoserines	3.79274e-07	0.506567	1.91716e-06	0.386864	NA	NA	7.15601e-06	1.30807	NO
436	2019_LCMS_467	Cyclotricuspidoside C	Other	Other	0.271968	0.193206	8.33714e-06	0.500657	NA	NA	0.000100118	0.777558	NO
437	2019_LCMS_469	Cer(d16:2(4E,6E)/18:1(9Z)(2OH))	Other	Other	0.171843	0.445885	2.79447e-07	0.925843	NA	NA	8.4649e-08	0.591753	NO
438	2019_LCMS_470	PI(P-16:0/22:2(13Z,16Z))	Polar lipids	Glycerophosphoinositols	0.147395	0.0641706	7.09412e-07	0.143787	NA	NA	1.82837e-05	0.736793	NO
439	2019_LCMS_471	Cer(d16:2(4E,6E)/20:0(2OH))	Other	Other	1.96853e-06	0.139272	1.31345e-22	0.0811241	NA	NA	1.29905e-11	2.64557	YES
440	2019_LCMS_472	Glucosylceramide (d18:1/24:1(15Z))	Polar lipids	Sphingolipids	1.00384e-06	0.514929	0.00910958	0.223303	NA	NA	not significant	1.16976	NO
441	2019_LCMS_475	P1,P4-Bis(5'-xanthosyl) tetraphosphate	Other	Other	3.9873e-07	0.76436	0.000568127	0.344944	NA	NA	0.000360905	0.868976	NO
442	2019_LCMS_476	Cyclohex-1,5-diene-1-carboxyl-CoA	Other	Other	2.72838e-07	0.44521	0.00810754	0.0394757	NA	NA	0.0141189	0.909741	NO
443	2019_LCMS_478	Feruloyl C1-glucuronide	Other	Other	1.8592e-07	0.103518	3.33249e-11	0.00285294	NA	NA	2.64005e-06	0.67403	NO
444	2019_LCMS_479	PI(P-18:0/22:6(4Z,7Z,10Z,13Z,16Z,19Z))	Polar lipids	Glycerophosphoinositols	3.93226e-07	0.751329	2.08198e-06	0.428334	NA	NA	3.1903e-07	0.772269	NO
445	2019_LCMS_480	TG(18:0/20:0/20:4(5Z,8Z,11Z,14Z))	Neutral lipids	Triacylglycerols	1.99501e-06	0.0451091	1.51921e-11	0.000296528	NA	NA	1.26914e-10	0.462985	YES
446	2019_LCMS_481	Phaeophorbide b	Other	Other	0.27806	0.16891	0.0411467	0.477788	NA	NA	not significant	0.909767	NO
447	2019_LCMS_482	PI(17:1(9Z)/20:2(11Z,14Z))	Polar lipids	Glycerophosphoinositols	3.97381e-07	0.87751	0.000986728	0.592226	NA	NA	0.000293763	0.837345	NO
448	2019_LCMS_484	PC(P-18:0/20:1(11Z))	Polar lipids	Glycerophosphocholines	1.74426e-06	0.2638	9.40814e-08	0.0661591	NA	NA	5.4398e-06	1.43285	NO
449	2019_LCMS_485	6-methoxy-2-octaprenylhydroquinone	Other	Other	2.63202e-07	0.277657	2.39439e-05	0.0566629	NA	NA	0.00039626	0.759988	NO
450	2019_LCMS_486	Galabiosylceramide (d18:1/16:0)	Polar lipids	Sphingolipids	2.69577e-07	0.530412	1.00396e-15	0.0375034	NA	NA	1.78398e-10	2.03486	YES
451	2019_LCMS_487	1-Piperidinecarboxaldehyde	Other	Other	2.33242e-07	0.317553	4.67043e-12	0.013813	NA	NA	4.79134e-08	0.68567	NO

## Sheet: Table S6
Table S6. Repeatability values and significance of fixed effects (P-values of Geno, Treat, Geno x Treat) from the linear mixed models for the spectral indices in 2018 and 2019.
			Linear mixed models - Fixed effects
Vegetation index	Year	Repeatability	Geno	Treat	Geno x Treat
NDVI	2018	0.603572	0.0163034	0.0770018	0.605072
	2019	0.524186	0.00732202	1.34996e-08	0.107829
sPRI	2018	0.241273	0.421398	0.192173	0.581097
	2019	0.474486	0.00805826	0.0216584	0.0874347
CRI	2018	0.500876	0.0176184	2.70562e-06	0.361401
	2019	0.666165	0.0104715	1.62398e-17	0.522744
WI/NDVI	2018	0.684334	0.00452965	0.00221713	0.620367
	2019	0.359227	0.0139543	3.43706e-08	0.109108
