# Supplementary material for: Assessing Drought and Heat Stress-Induced Changes in the Cotton Leaf Metabolome and Their Relationship With Hyperspectral Reflectance
Source: Front Plant Sci. 2021 Oct 22;12:751868. doi: 10.3389/fpls.2021.751868 (PMC8569624; doi:10.3389/fpls.2021.751868)
Supplement: Supplementary Table 1 — Name and identifiers of the 22 cotton accessions. [file Data_Sheet_1.zip › Supplementary Tables S7-S8.XLSX]

## Sheet: Table S7
Table S7. Loading values of metabolites on principal component 1 (PC1) and 2 (PC2) for the 2018 leaf samples.
Prog. Nr	2018_ID	Annotation	Main metabolic class	PC1	PC2
1	2018_GCMS_1	Sucrose	Carbohydrates & conjugates	-0.0786207	0.0578797
2	2018_GCMS_2	Citric acid	Other	0.0390192	-0.135817
3	2018_GCMS_3	Malic acid	Other	0.076852	-0.0440872
4	2018_GCMS_5	Galactose	Carbohydrates & conjugates	0.0314666	-0.0224875
5	2018_GCMS_6	Glutamic acid	Amino acids & peptides	-0.0752139	-0.0445466
6	2018_GCMS_8	Pyroglutamic acid	Amino acids & peptides	-0.0815322	-0.0165387
7	2018_GCMS_11	Threonic acid	Carbohydrates & conjugates	0.0860498	0.0380175
8	2018_GCMS_15	Glucose, 2-deoxy-	Other	-0.0669019	0.123292
9	2018_GCMS_17	Galactaric acid	Carbohydrates & conjugates	0.0813903	0.0123375
10	2018_GCMS_18	Quinic acid	Other	0.0397699	0.10525
11	2018_GCMS_21	Galacturonic acid	Carbohydrates & conjugates	0.0719109	0.0455998
12	2018_GCMS_25	Threonine	Amino acids & peptides	-0.0656585	0.101657
13	2018_GCMS_26	Serine	Amino acids & peptides	-0.0720571	0.00177538
14	2018_GCMS_27	Glyceric acid	Carbohydrates & conjugates	-0.0570921	-0.0669788
15	2018_GCMS_28	Phosphoric acid monomethyl ester	Other	-0.0366504	0.110867
16	2018_GCMS_29	Pyridoxamine	Other	-0.0505353	0.0362506
17	2018_GCMS_31	Threose	Carbohydrates & conjugates	-0.072587	0.0175148
18	2018_GCMS_33	Glucose	Carbohydrates & conjugates	0.0460904	-0.0236582
19	2018_LCMS_1	11-cis-retinyl group	Terpenoids	0.0860579	-0.00827743
20	2018_LCMS_2	1,2-Di-(9Z,12Z,15Z-octadecatrienoyl)-3-(Galactosyl-alpha-1-6-Galactosyl-beta-1)-glycerol	Polar lipids	-0.0887258	0.0043303
21	2018_LCMS_4	MGDG(18:3(9Z,12Z,15Z)/18:3(9Z,12Z,15Z))	Polar lipids	-0.0842403	0.023068
22	2018_LCMS_5	TG(16:0/16:1(9Z)/18:0)	Neutral lipids	0.087028	0.00182035
23	2018_LCMS_7	PA(20:2(11Z,14Z)/15:0)	Polar lipids	-0.058954	0.154298
24	2018_LCMS_8	anhydroretinol	Terpenoids	0.085106	-0.0228094
25	2018_LCMS_9	MGDG(18:2(9Z,12Z)/18:2(9Z,12Z))	Polar lipids	-0.0804439	0.113033
26	2018_LCMS_10	TG(14:1(9Z)/18:2(9Z,12Z)/o-18:0)	Neutral lipids	0.0868514	-0.00122065
27	2018_LCMS_11	PC(18:2(9Z,12Z)/18:2(9Z,12Z))	Polar lipids	-0.0842984	0.0729248
28	2018_LCMS_13	DG(24:1(15Z)/24:1(15Z)/0:0)	Neutral lipids	0.0875921	-0.0229663
29	2018_LCMS_14	TG(16:0/15:0/14:1(9Z))	Neutral lipids	0.085943	-0.0389238
30	2018_LCMS_15	PC(16:0/18:3(9Z,12Z,15Z))	Polar lipids	0.0766379	0.024265
31	2018_LCMS_16	N(2)-([biphenyl]-4-ylsulfonyl)-N-hydroxy-N(2)-isopropoxy-D-valinamide	Amino acids & peptides	-0.0649684	-0.019148
32	2018_LCMS_17	(Z)-2,6,10-Bisabolatriene	Terpenoids	0.0858736	-0.00952738
33	2018_LCMS_19	2-methoxy-3-methyl-6-all-trans-nonaprenylhydroquinone	Other	0.0798896	-0.0578929
34	2018_LCMS_20	TG(18:2(9Z,12Z)/18:3(9Z,12Z,15Z)/18:3(9Z,12Z,15Z))	Neutral lipids	0.0720733	0.0214942
35	2018_LCMS_21	DG(18:2(9Z,12Z)/18:2(9Z,12Z)/0:0)	Neutral lipids	-0.0873386	0.0412066
36	2018_LCMS_22	PC(16:0/18:2(9Z,12Z))	Polar lipids	-0.0656442	0.0817438
37	2018_LCMS_23	PC(18:3(9Z,12Z,15Z)/18:2(9Z,12Z))	Polar lipids	-0.0575976	0.0638327
38	2018_LCMS_24	DG(18:0/22:0/0:0)	Neutral lipids	0.0879295	0.0213658
39	2018_LCMS_27	TG(18:1(9Z)/18:2(9Z,12Z)/18:2(9Z,12Z))	Neutral lipids	-0.0823975	0.038295
40	2018_LCMS_28	DG(18:3(6Z,9Z,12Z)/18:2(9Z,12Z)/0:0)	Neutral lipids	-0.0732984	0.0631389
41	2018_LCMS_32	Methyl 2-(10-heptadecenyl)-6-hydroxybenzoate	Other	-0.0614796	-0.0367018
42	2018_LCMS_34	DG(22:0/22:2(13Z,16Z)/0:0)	Neutral lipids	0.0873104	0.000663595
43	2018_LCMS_35	1-O-(6-thio-alpha-D-galactopyranosyl)-N-hexacosanylphytosphingosine	Other	0.0771312	-0.0230508
44	2018_LCMS_36	DG(22:0/22:1(13Z)/0:0)	Neutral lipids	0.0820031	0.0306235
45	2018_LCMS_37	CE(20:4(5Z,8Z,11Z,14Z))	Other	0.0805299	0.00342011
46	2018_LCMS_38	DG(16:0/18:2(9Z,12Z)/0:0)	Neutral lipids	-0.0872003	0.0361358
47	2018_LCMS_40	13'-Hydroxy-alpha-tocopherol	Other	0.0844021	0.00873778
48	2018_LCMS_41	PC(18:1(9Z)/18:2(9Z,12Z))	Polar lipids	-0.0712454	0.0991569
49	2018_LCMS_42	TG(16:0/16:0/18:1(9Z))	Neutral lipids	0.0486146	0.104931
50	2018_LCMS_43	TG(15:0/20:1(11Z)/20:5(5Z,8Z,11Z,14Z,17Z))	Neutral lipids	-0.0784617	-0.00868441
51	2018_LCMS_45	PE(18:2(9Z,12Z)/18:2(9Z,12Z))	Polar lipids	-0.0827462	-0.0248112
52	2018_LCMS_47	N-hexacosanoyl-14-methylhexadecasphinganine-1-phosphocholine	Other	0.0781325	-0.041687
53	2018_LCMS_48	TG(14:0/o-18:0/18:3(9Z,12Z,15Z))	Neutral lipids	0.0900149	0.0170422
54	2018_LCMS_49	SM(d18:1/25:0)	Polar lipids	0.0857323	-0.0307774
55	2018_LCMS_50	cis-Ocimene	Terpenoids	0.0857358	-0.0135662
56	2018_LCMS_53	TG(20:0/20:1(11Z)/20:1(11Z))	Neutral lipids	0.0821397	0.00950311
57	2018_LCMS_54	TG(18:3(9Z,12Z,15Z)/16:0/18:3(9Z,12Z,15Z))	Neutral lipids	0.0414441	-0.103301
58	2018_LCMS_55	3-O-Sulfogalactosylceramide (d18:1/22:0)	Polar lipids	0.0750317	-0.0187814
59	2018_LCMS_56	TG(16:0/16:1(9Z)/20:1(11Z))	Neutral lipids	0.0339384	0.107915
60	2018_LCMS_57	CE(20:2(6Z,9Z))	Other	-0.0543689	0.0781141
61	2018_LCMS_58	TG(16:1(9Z)/18:0/20:1(11Z))	Neutral lipids	0.0477144	0.108385
62	2018_LCMS_59	Megalomicin B	Carbohydrates & conjugates	-0.0496512	0.00164362
63	2018_LCMS_60	4alpha-Formyl-4beta-methyl-5alpha-cholesta-8-en-3beta-ol	Terpenoids	0.0447176	-0.0843964
64	2018_LCMS_62	6-cis-Docosenamide	Other	-0.048993	-0.10017
65	2018_LCMS_63	CE(20:3(8Z,11Z,14Z))	Other	-0.0628845	0.0173596
66	2018_LCMS_64	TG(18:1(9Z)/18:1(9Z)/18:2(9Z,12Z))	Neutral lipids	-0.0371183	0.138049
67	2018_LCMS_65	PE(22:0/24:1(15Z))	Polar lipids	-0.0470619	0.127347
68	2018_LCMS_66	CE(18:3(9Z,12Z,15Z))	Other	0.0862428	-0.0594942
69	2018_LCMS_68	Quercetin	Other	-0.055435	0.0801241
70	2018_LCMS_70	TG(15:0/18:2(9Z,12Z)/22:0)	Neutral lipids	0.0861262	-0.00980145
71	2018_LCMS_72	DG(18:0/18:3(9Z,12Z,15Z)/0:0)	Neutral lipids	-0.0819533	-0.0319373
72	2018_LCMS_73	PE(24:0/20:1(11Z))	Polar lipids	0.0587553	-0.12284
73	2018_LCMS_74	5-[[2,5-dimethoxy-4-(1-pyrrolidinyl)phenyl]methylidene]-3-methylthiazolidine-2,4-dione	Other	-0.0721894	-0.021009
74	2018_LCMS_75	Hexaethylene glycol	Other	-0.0515279	-0.0364992
75	2018_LCMS_76	PE(18:0/18:1(9Z))	Polar lipids	-0.0556103	-0.0685823
76	2018_LCMS_77	(2S)-2-hydroxy-4-keto-4-[(2S,3R,4S,5S,6R)-3,4,5-trihydroxy-6-methylol-tetrahydropyran-2-yl]oxy-butyrate	Other	-0.0644713	-0.00255202
77	2018_LCMS_79	SM(d18:0/20:0)	Polar lipids	0.0892744	-0.0114301
78	2018_LCMS_80	TG(16:1(9Z)/18:1(9Z)/20:4(5Z,8Z,11Z,14Z))	Neutral lipids	-0.0621147	0.0446612
79	2018_LCMS_82	TG(18:1(9Z)/18:1(9Z)/18:3(6Z,9Z,12Z))	Neutral lipids	0.0861316	0.010299
80	2018_LCMS_83	TG(15:0/18:0/20:0)	Neutral lipids	0.0646043	0.0377373
81	2018_LCMS_84	Glucosylceramide (d18:1/22:0)	Polar lipids	0.0796211	-0.00580425
82	2018_LCMS_85	PC(18:1(11Z)/24:0)	Polar lipids	-0.0782002	0.0396278
83	2018_LCMS_86	DG(18:1(9Z)/18:1(9Z)/0:0)	Neutral lipids	-0.0782169	0.0597083
84	2018_LCMS_87	TG(14:1(9Z)/18:3(9Z,12Z,15Z)/o-18:0)	Neutral lipids	0.0903361	-0.00653758
85	2018_LCMS_88	PG(16:1(9Z)/16:0)	Polar lipids	-0.0355543	-0.145819
86	2018_LCMS_90	PGP(16:0/18:1(9Z))	Polar lipids	-0.0680119	-0.0805113
87	2018_LCMS_91	5,6-bis[(2-hydroxyethyl)sulfanyl]benzimidazole-4,7-quinone	Other	-0.0605751	0.090251
88	2018_LCMS_93	PE(P-18:1(11Z)/24:1(15Z))	Polar lipids	0.0845499	-0.00313076
89	2018_LCMS_94	PC(16:0/18:1(9Z))	Polar lipids	-0.0518618	0.210639
90	2018_LCMS_95	Oligomycin B	Other	-0.04263	-0.141362
91	2018_LCMS_97	N-hydroxypentahomomethionine	Amino acids & peptides	-0.0862595	-0.0424995
92	2018_LCMS_98	TG(22:0/22:0/20:5(5Z,8Z,11Z,14Z,17Z))	Neutral lipids	0.0628254	-0.0630219
93	2018_LCMS_99	TG(15:0/16:0/22:6(4Z,7Z,10Z,13Z,16Z,19Z))	Neutral lipids	-0.0743989	0.0253537
94	2018_LCMS_100	(1,2,3-trimethyl-2-cyclopropen-1-yl)benzene	Other	0.086459	0.0149309
95	2018_LCMS_101	TG(22:4(7Z,10Z,13Z,16Z)/22:4(7Z,10Z,13Z,16Z)/22:4(7Z,10Z,13Z,16Z))	Neutral lipids	0.0731298	-0.079116
96	2018_LCMS_103	PC(24:1(15Z)/24:1(15Z))	Polar lipids	0.0837891	-0.0163919
97	2018_LCMS_106	DG(14:0/20:3(8Z,11Z,14Z)/0:0)	Neutral lipids	-0.0850194	-0.0247009
98	2018_LCMS_107	TG(14:1(9Z)/14:1(9Z)/18:4(6Z,9Z,12Z,15Z))	Neutral lipids	-0.0783743	-0.00543921
99	2018_LCMS_108	Azithromycin	Carbohydrates & conjugates	-0.0776165	0.00223629
100	2018_LCMS_111	PC(20:5(5Z,8Z,11Z,14Z,17Z)/18:4(6Z,9Z,12Z,15Z))	Polar lipids	0.071593	0.0214394
101	2018_LCMS_112	PC(18:3(9Z,12Z,15Z)/18:3(9Z,12Z,15Z))	Polar lipids	0.0700626	0.000332294
102	2018_LCMS_114	3',4',5'-Trimethoxycinnamyl alcohol	Other	-0.0735763	-0.109382
103	2018_LCMS_115	PC(o-16:1(9Z)/14:1(9Z))	Polar lipids	-0.0580136	-0.0857444
104	2018_LCMS_116	Oleamide	Other	-0.0691952	-0.0989042
105	2018_LCMS_117	5-(2-Hydroxyethyl)-4-methylthiazole acetate	Other	-0.0785077	-0.0216868
106	2018_LCMS_118	TG(22:1(13Z)/20:5(5Z,8Z,11Z,14Z,17Z)/o-18:0)	Neutral lipids	0.0523224	0.135745
107	2018_LCMS_119	20-CoA-20-oxo-18R-hydroxyleucotriene B4	Other	-0.0481001	-0.000242609
108	2018_LCMS_120	Thermozeaxanthin-15/ Zeaxanthin glucoside ester	Terpenoids	-0.0657506	-0.00624718
109	2018_LCMS_121	SM(d18:1/22:0)	Polar lipids	0.0488566	0.0213284
110	2018_LCMS_122	2-Hexaprenyl-6-methoxyphenol	Neutral lipids	0.0813653	-0.0330653
111	2018_LCMS_123	PA(19:0/20:0)	Polar lipids	0.0799617	0.0351223
112	2018_LCMS_124	PE(18:3(9Z,12Z,15Z)/16:0)	Polar lipids	0.0584866	-0.0429893
113	2018_LCMS_125	DG(18:0/22:2(13Z,16Z)/0:0)	Neutral lipids	0.0888606	0.00371886
114	2018_LCMS_126	PC(16:1(9Z)/16:1(9Z))	Polar lipids	-0.0778701	0.0414637
115	2018_LCMS_129	Cinnamyl acetate	Other	-0.0720013	-0.123617
116	2018_LCMS_130	4-amino-3-methyl-N-(phenylmethyl)-2-sulfanylidene-5-thiazolecarboxamide	Other	-0.0603901	0.102829
117	2018_LCMS_132	Hexadecanedioic acid	Neutral lipids	-0.0779943	-0.0654
118	2018_LCMS_133	1-heptadecylglycerone 3-phosphate(2-)	Other	-0.0780139	-0.0483036
119	2018_LCMS_134	Capsiamide	Other	-0.0724004	-0.119342
120	2018_LCMS_135	tributyl phosphate	Other	-0.0755188	-0.0468494
121	2018_LCMS_136	TG(15:0/22:5(7Z,10Z,13Z,16Z,19Z)/o-18:0)	Neutral lipids	0.0781271	0.0735805
122	2018_LCMS_137	TG(16:1(9Z)/16:1(9Z)/16:1(9Z))	Neutral lipids	-0.0469167	-0.0891557
123	2018_LCMS_141	TG(16:0/16:0/16:0)	Neutral lipids	0.0522324	-0.0469469
124	2018_LCMS_143	Docosyl trans-ferulate	Other	-0.0821661	0.0237751
125	2018_LCMS_144	3-alpha-D-glucuronosyl-2-[(10R)-10-methyloctadecanoyl]-1-palmitoyl-sn-glycerol	Other	-0.0677749	-0.0575904
126	2018_LCMS_145	Aeruginopeptin 917S-A	Other	0.0582991	-0.0313384
127	2018_LCMS_147	SM(d18:0/24:1(15Z))	Polar lipids	0.0724019	-0.00232517
128	2018_LCMS_148	DG(15:0/22:1(13Z)/0:0)	Neutral lipids	0.0870167	-0.0197322
129	2018_LCMS_149	3-nitro-4-(phenylthio)quinoline	Other	-0.0654842	-0.00191778
130	2018_LCMS_151	Hexadecenal	Other	0.0720098	-0.051884
131	2018_LCMS_153	PA(18:1(9Z)/15:0)	Polar lipids	-0.0721751	0.0773977
132	2018_LCMS_155	PC(18:1(9Z)/18:3(9Z,12Z,15Z))	Polar lipids	-0.066079	0.169283
133	2018_LCMS_157	PC(14:1(9Z)/18:2(9Z,12Z))	Polar lipids	0.0632398	0.0289155
134	2018_LCMS_158	D8'-Merulinic acid A	Other	-0.0607487	0.0436895
135	2018_LCMS_159	nonaethylene glycol	Other	-0.0799806	-0.0495255
136	2018_LCMS_160	2-amino-5-[diethylamino(oxo)methyl]-4-methyl-3-thiophenecarboxylic acid propan-2-yl ester	Other	-0.0804581	-0.0562686
137	2018_LCMS_161	Phthalic anhydride	Other	-0.0749803	-0.0712263
138	2018_LCMS_162	Ac-Gln-D-Phe-His-D-Pro-betaAla	Other	-0.0726694	-0.0678015
139	2018_LCMS_163	PE(18:4(6Z,9Z,12Z,15Z)/16:1(9Z))	Polar lipids	-0.0726731	0.075297
140	2018_LCMS_164	TG(20:3n6/22:0/22:5(7Z,10Z,13Z,16Z,19Z))	Neutral lipids	0.0527447	-0.000969873
141	2018_LCMS_165	Jietacin A	Other	0.0866308	-0.0137798
142	2018_LCMS_166	(E)-4,8-Dimethyl-1,3,7-nonatriene	Terpenoids	0.0845755	0.00152768
143	2018_LCMS_167	TG(15:0/20:4(5Z,8Z,11Z,14Z)/20:4(5Z,8Z,11Z,14Z))	Neutral lipids	-0.0668941	0.0519674
144	2018_LCMS_169	TG(22:2(13Z,16Z)/22:2(13Z,16Z)/18:4(6Z,9Z,12Z,15Z))	Neutral lipids	-0.0465983	0.0544529
145	2018_LCMS_171	TG(20:1(11Z)/20:1(11Z)/20:4(5Z,8Z,11Z,14Z))	Neutral lipids	0.0656856	0.0137761
146	2018_LCMS_172	TG(15:0/16:0/22:4(7Z,10Z,13Z,16Z))	Neutral lipids	-0.046612	0.0346972
147	2018_LCMS_173	TG(15:0/18:2(9Z,12Z)/20:3n6)	Neutral lipids	-0.0482138	-0.00549594
148	2018_LCMS_174	N-acetyl-D-glucosaminyl-(1->4)-N-acetylmuramoyl-L-alanyl-D-glutamyl-6-carboxy-L-lysine	Amino acids & peptides	-0.0395756	0.154458
149	2018_LCMS_176	Ligustilide	Other	0.0619657	-0.0797896
150	2018_LCMS_179	Ac-Cha-Arg-Ala-Met-Ala-Ser-Leu-NH2	Amino acids & peptides	-0.0343453	-0.17032
151	2018_LCMS_180	Pregnanetriol	Other	-0.0719774	-0.000981575
152	2018_LCMS_181	PC(o-16:0/18:0)	Polar lipids	0.0806385	-0.0151375
153	2018_LCMS_183	PE(18:0/22:4(7Z,10Z,13Z,16Z))	Polar lipids	-0.0689175	-0.0430662
154	2018_LCMS_184	PE(16:0/18:2(9Z,12Z))	Polar lipids	-0.0722311	-0.0141032
155	2018_LCMS_192	MGDG(18:3(9Z,12Z,15Z)/16:3(7Z,10Z,13Z))	Polar lipids	-0.0637219	-0.0558757
156	2018_LCMS_193	(-)-Epicatechin	Other	-0.0298393	0.0649928
157	2018_LCMS_194	Nifuradene	Other	-0.056067	-0.0426704
158	2018_LCMS_195	undecaethylene glycol	Other	-0.0806299	-0.0690293
159	2018_LCMS_196	dodecaethylene glycol	Other	-0.0715986	-0.105026
160	2018_LCMS_198	Herniarin	Other	-0.0814062	-0.0720913
161	2018_LCMS_199	N,2,3-Trimethyl-2-(1-methylethyl)butanamide	Other	-0.0823834	-0.05708
162	2018_LCMS_200	isovaleryl diethylamide	Other	-0.0837033	-0.0732359
163	2018_LCMS_201	Triphenylphosphine oxid	Other	-0.0546626	-0.0274473
164	2018_LCMS_202	PS(15:0/16:0)	Polar lipids	-0.0608212	-0.107289
165	2018_LCMS_203	Tetraethylene glycol	Other	-0.0653082	-0.0253742
166	2018_LCMS_204	tris(2-butoxyethyl) phosphate	Other	-0.0547857	0.087242
167	2018_LCMS_205	PC(o-20:1(11Z)/20:4(8Z,11Z,14Z,17Z))	Polar lipids	0.0853159	-0.0374137
168	2018_LCMS_206	TG(15:0/22:2(13Z,16Z)/22:5(7Z,10Z,13Z,16Z,19Z))	Neutral lipids	0.0349288	-0.00055655
169	2018_LCMS_207	DG(16:0/16:0/0:0)	Neutral lipids	0.0631722	-0.100805
170	2018_LCMS_208	(2E)-19-hydroxynonadec-2-enoic acid	Neutral lipids	-0.0577504	-0.109054
171	2018_LCMS_210	DG(18:1(9Z)/20:5(5Z,8Z,11Z,14Z,17Z)/0:0)	Neutral lipids	-0.0635027	0.0126978
172	2018_LCMS_211	PC(18:1(9Z)/20:0)	Polar lipids	-0.0259174	0.0585866
173	2018_LCMS_212	3-(2,4-Cyclopentadien-1-ylidene)pregn-4-en-20-one	Other	0.046582	0.00686835
174	2018_LCMS_215	PGP(a-13:0/i-24:0)	Polar lipids	-0.061432	0.0130398
175	2018_LCMS_216	Bolegrevilol	Terpenoids	-0.067168	-0.000513294
176	2018_LCMS_217	DG(18:2(9Z,12Z)/20:1(11Z)/0:0)	Neutral lipids	0.0733208	-0.0499075
177	2018_LCMS_219	DG(15:0/20:4(5Z,8Z,11Z,14Z)/0:0)	Neutral lipids	0.0322844	0.0922306
178	2018_LCMS_220	SM(d18:0/22:2(13Z,16Z)(OH))	Polar lipids	0.07672	0.0562158
179	2018_LCMS_221	PE-NMe2(18:1(9Z)/18:1(9Z))	Polar lipids	-0.0467134	0.122916
180	2018_LCMS_222	PC(20:0/18:1(9Z))	Polar lipids	-0.0757871	0.0683199
181	2018_LCMS_223	Phellogenic acid	Neutral lipids	-0.0426764	0.0657135
182	2018_LCMS_224	MDV3100 (Enzalutamide) [M+H]	Other	-0.0359827	0.0423279
183	2018_LCMS_225	Methoxyeugenol	Other	-0.0573542	-0.140458
184	2018_LCMS_226	Saxitoxin	Other	-0.0665822	-0.0778387
185	2018_LCMS_227	3,4-Dihydro-2H-1-benzopyran-2-one	Other	-0.0640562	-0.0508882
186	2018_LCMS_228	N,N-Diethylbenzeneacetamide	Other	-0.0497863	-0.0922818
187	2018_LCMS_229	1-deoxytetradecasphinganine	Other	-0.04622	-0.0167979
188	2018_LCMS_230	Adrenoyl ethanolamide	Other	-0.0622226	-0.0736104
189	2018_LCMS_232	N-gondoylethanolamine	Other	-0.0524782	-0.0804739
190	2018_LCMS_233	N-(11Z,14Z)-eicosadienoylethanolamine	Other	-0.0591815	-0.0864081
191	2018_LCMS_234	NMNH	Other	-0.0538509	-0.00683019
192	2018_LCMS_237	LysoPC(18:2(9Z,12Z))	Polar lipids	-0.0579841	0.121939
193	2018_LCMS_238	TG(18:1(9Z)/18:2(9Z,12Z)/20:1(11Z))	Neutral lipids	0.0387562	0.115679
194	2018_LCMS_241	1,2-Dihydro-1,1,6-trimethylnaphthalene	Other	0.081348	0.000441938
195	2018_LCMS_242	PGP(a-13:0/a-25:0)	Polar lipids	-0.0473472	-0.000682351
196	2018_LCMS_243	TG(15:0/18:4(6Z,9Z,12Z,15Z)/22:6(4Z,7Z,10Z,13Z,16Z,19Z))	Neutral lipids	-0.063592	0.112276
197	2018_LCMS_246	5alpha-androstane	Other	0.0592239	0.0259313
198	2018_LCMS_248	SM(d18:0/22:0)	Polar lipids	0.0838097	0.0275814
199	2018_LCMS_249	PIP(18:0/18:1(9Z))	Polar lipids	-0.0726898	0.0497479
200	2018_LCMS_251	2-octaprenyl-6-methoxyphenol	Neutral lipids	0.070215	0.0785189
201	2018_LCMS_253	N-(cyclohexylmethyl)-5,6,7,8-tetrahydrotetrazolo[5,1-b]quinazolin-9-amine	Other	0.0637759	-0.0589072
202	2018_LCMS_254	PC(18:0/18:1(11Z))	Polar lipids	-0.0777286	-0.0280211
203	2018_LCMS_255	2-demethylmenaquinol-9	Neutral lipids	-0.0330507	-0.077134
204	2018_LCMS_258	2,6-Di-tert-butyl-4-ethylphenol	Other	-0.0504016	-0.0634487
205	2018_LCMS_259	Alpha-Tocotrienol	Other	-0.0483253	-0.012209
206	2018_LCMS_260	DG(15:0/20:5(5Z,8Z,11Z,14Z,17Z)/0:0)	Neutral lipids	0.016514	0.101634
207	2018_LCMS_261	Tridodecylamine	Other	-0.0562372	0.0204613
208	2018_LCMS_262	PE(18:1(9Z)/18:2(9Z,12Z))	Polar lipids	0.0486643	0.082634
209	2018_LCMS_264	Protoporphyrinogen IX	Other	-0.0634889	0.112246
210	2018_LCMS_265	2-[[[2-(1,3-benzoxazol-2-ylthio)-1-oxoethyl]hydrazinylidene]methyl]benzoic acid	Other	-0.0661599	-0.0863768
211	2018_LCMS_267	PG(18:0/18:1(9Z))	Polar lipids	0.040421	0.112772
212	2018_LCMS_269	N-Hexadecanoylpyrrolidine	Other	-0.0641804	-0.097782
213	2018_LCMS_270	Petroselinic acid	Neutral lipids	-0.0387322	0.025813
214	2018_LCMS_271	1-O-(alpha-D-galactopyranosyl)-N-[11-(4-methoxyphenyl)undecanoyl]phytosphingosine	Polar lipids	-0.0292285	0.0204109
215	2018_LCMS_272	PE(16:0/20:4(5Z,8Z,11Z,14Z))	Polar lipids	0.029232	0.0447629
216	2018_LCMS_273	LysoPE(0:0/18:1(9Z))	Polar lipids	-0.0712594	0.0335433
217	2018_LCMS_274	L-Valine	Amino acids & peptides	0.0484751	0.0322266

## Sheet: Table S8
Table S8. Loading values of metabolites on principal component 1 (PC1) and 2 (PC2) for the 2019 leaf samples.
Prog. Nr	2019_ID	Annotation	Main metabolic class	PC1	PC2
1	2019_GCMS_1	Sucrose	Carbohydrates & conjugates	0.0219966	-0.0627529
2	2019_GCMS_2	Citric acid	Other	0.0303878	0.0243615
3	2019_GCMS_4	Allose	Carbohydrates & conjugates	-0.0307761	-0.0143216
4	2019_GCMS_5	Galactose	Carbohydrates & conjugates	-0.0254391	-0.0144061
5	2019_GCMS_7	Saccharic acid	Carbohydrates & conjugates	0.0396425	-0.0301897
6	2019_GCMS_8	Glutamic acid	Amino acids & peptides	-0.0412677	0.0105931
7	2019_GCMS_9	Epigallocatechin	Other	-0.0284209	0.032544
8	2019_GCMS_10	Glyceric acid	Carbohydrates & conjugates	-0.0384072	0.0341294
9	2019_GCMS_11	Glycine	Amino acids & peptides	-0.0500405	0.0294769
10	2019_GCMS_14	Tryptamine, 5-hydroxy-	Other	0.0208814	-0.0511467
11	2019_GCMS_15	Glucose	Carbohydrates & conjugates	0.0177227	0.0413893
12	2019_GCMS_16	Phosphoric acid	Other	-0.0460008	0.0142801
13	2019_GCMS_17	Butanoic acid, 4-amino-	Amino acids & peptides	0.0427719	-0.0876507
14	2019_GCMS_19	Xylobiose, D-	Carbohydrates & conjugates	0.0147202	0.0258235
15	2019_GCMS_20	Glutaric acid, 2-hydroxy-	Other	0.0459925	-0.0262487
16	2019_GCMS_21	Aspartic acid	Amino acids & peptides	-0.0450192	0.0474433
17	2019_GCMS_22	Threonine	Amino acids & peptides	-0.0479853	0.0564388
18	2019_GCMS_23	Glucose, 1,6-anhydro-, beta-	Other	0.0463599	-0.0232696
19	2019_GCMS_24	Serine	Amino acids & peptides	-0.0421503	0.064233
20	2019_GCMS_25	Quinic acid, 3-caffeoyl-, cis-	Other	-0.0448418	0.0360562
21	2019_GCMS_26	Pyroglutamic acid	Amino acids & peptides	-0.0215653	0.0862299
22	2019_GCMS_27	Malic acid, 2-methyl-	Other	-0.0421707	-0.00758393
23	2019_GCMS_28	Arabinose	Carbohydrates & conjugates	0.0294795	-0.0173604
24	2019_GCMS_29	Diisopropanolamine	Other	-0.0492336	0.036354
25	2019_GCMS_30	2-Piperidinecarboxylic acid	Amino acids & peptides	-0.0407616	0.017711
26	2019_GCMS_31	Diethanolamine	Other	0.0305737	-0.000948041
27	2019_GCMS_32	Norbornane-2-carboxylic acid, 2-amino-	Terpenoids	-0.0140936	0.0855009
28	2019_LCMS_1	bietatriene	Terpenoids	0.0572402	0.014743
29	2019_LCMS_2	1,2-Di-(9Z,12Z,15Z-octadecatrienoyl)-3-(Galactosyl-alpha-1-6-Galactosyl-beta-1)-glycerol	Polar lipids	-0.0578067	0.00827642
30	2019_LCMS_3	TG(15:0/15:0/15:0)	Neutral lipids	0.0585685	0.000966682
31	2019_LCMS_4	PG(18:2(9Z,12Z)/18:0)	Polar lipids	-0.0579487	0.0101341
32	2019_LCMS_5	N1-Acetylspermine	Other	0.0580111	0.00480913
33	2019_LCMS_6	Arachisprenol 12	Neutral lipids	0.0556665	-0.00924374
34	2019_LCMS_7	Arachisprenol 11	Neutral lipids	0.0554615	-0.0148076
35	2019_LCMS_8	DG(20:0/20:1(11Z)/0:0)	Neutral lipids	0.0581634	-0.00493499
36	2019_LCMS_9	Oxytocin 1-8	Amino acids & peptides	-0.0541702	0.0162197
37	2019_LCMS_10	Isoscoparin 2''-(6-(E)-feruloylglucoside) 4'-glucoside	Other	-0.0530815	0.0149384
38	2019_LCMS_11	Betulin	Terpenoids	-0.0567634	0.0158198
39	2019_LCMS_12	beta-Phellandrene	Terpenoids	0.0572882	0.00328577
40	2019_LCMS_13	4alpha-Formyl-4beta-methyl-5alpha-cholesta-8-en-3beta-ol	Terpenoids	0.0556336	-0.0275608
41	2019_LCMS_14	DG(14:1(9Z)/17:2(9Z,12Z)/0:0)[iso2]	Neutral lipids	-0.0566141	0.00973967
42	2019_LCMS_16	PG(18:0/18:0)	Polar lipids	-0.0563144	-0.0431255
43	2019_LCMS_17	2-methoxy-3-methyl-6-all-trans-nonaprenylhydroquinone	Other	0.0583712	0.00693936
44	2019_LCMS_18	PA(20:1(11Z)/15:0)	Polar lipids	-0.0474876	0.00407871
45	2019_LCMS_19	TG(16:0/16:1(9Z)/18:0)	Neutral lipids	0.0580244	0.00575173
46	2019_LCMS_20	Goyaglycoside c	Other	-0.0578371	0.0115394
47	2019_LCMS_21	PG(16:0/16:0)	Polar lipids	-0.0569447	-8.17323e-05
48	2019_LCMS_22	Uric acid	Other	-0.0508326	0.0186238
49	2019_LCMS_23	Arachisprenol 10	Neutral lipids	0.0579818	-0.0176356
50	2019_LCMS_24	Plastoquinone	Other	0.0550534	-0.0015779
51	2019_LCMS_25	Medroxyprogesterone	Other	-0.0528934	-0.00162611
52	2019_LCMS_26	PC(20:0/18:1(11Z))	Polar lipids	-0.0534916	-0.0697944
53	2019_LCMS_27	TG(15:0/18:1(9Z)/20:4(5Z,8Z,11Z,14Z))	Neutral lipids	0.0557234	0.00607087
54	2019_LCMS_28	PA(22:2(13Z,16Z)/20:2(11Z,14Z))	Polar lipids	-0.0569344	-0.0408804
55	2019_LCMS_29	1-18:2-2-18:3-digalactosyldiacylglycerol	Polar lipids	-0.0334666	-0.131302
56	2019_LCMS_30	Cornusiin E	Other	-0.0508027	0.0089717
57	2019_LCMS_31	TG(15:0/15:0/15:1(9Z))[iso3]	Neutral lipids	0.0574346	0.0086352
58	2019_LCMS_32	1-a,24R,25-Trihydroxyvitamin D2	Other	-0.0556104	0.0309402
59	2019_LCMS_33	TG(12:0/14:1(9Z)/19:0)[iso6]	Neutral lipids	0.0575182	0.0134706
60	2019_LCMS_34	PA(20:3(8Z,11Z,14Z)/17:2(9Z,12Z))	Polar lipids	-0.0361834	-0.03984
61	2019_LCMS_35	PI(22:6(4Z,7Z,10Z,13Z,16Z,19Z)/22:1(11Z))	Polar lipids	-0.0550189	-0.0403915
62	2019_LCMS_36	PI(P-16:0/18:3(9Z,12Z,15Z))	Polar lipids	0.0317108	0.0769442
63	2019_LCMS_37	1-18:3-2-18:2-monogalactosyldiacylglycerol	Polar lipids	-0.0422952	-0.118483
64	2019_LCMS_38	Avocadyne	Other	-0.0554848	0.0233683
65	2019_LCMS_40	bacteriohopanetetrol cyclitol ether	Other	-0.0551893	0.0298338
66	2019_LCMS_41	PA(20:0/22:2(13Z,16Z))	Polar lipids	-0.0570373	0.0181147
67	2019_LCMS_43	Triricinolein	Neutral lipids	-0.0553162	0.0210577
68	2019_LCMS_44	TG(15:0/18:2(9Z,12Z)/22:0)	Neutral lipids	0.0580177	0.0103214
69	2019_LCMS_45	PE(P-20:0/22:2(13Z,16Z))	Polar lipids	0.0566244	-0.0133884
70	2019_LCMS_46	Glycinoprenol 11	Neutral lipids	0.0577232	-0.0176145
71	2019_LCMS_47	DG(18:1(9Z)/18:2(9Z,12Z)/0:0)	Neutral lipids	-0.0567462	-0.0312369
72	2019_LCMS_48	PI(20:3(8Z,11Z,14Z)/22:1(11Z))	Polar lipids	-0.052248	-0.0384693
73	2019_LCMS_49	1-O-(alpha-D-galactopyranosyl)-N-hexacosanoylsphinganine	Polar lipids	0.0565186	0.00722146
74	2019_LCMS_50	PE(15:0/20:3(8Z,11Z,14Z))	Polar lipids	-0.0537388	0.00766652
75	2019_LCMS_51	Type IV cyanolipid 20:0 ester	Other	0.056866	0.000481765
76	2019_LCMS_52	PC(18:2(9Z,12Z)/18:2(9Z,12Z))	Polar lipids	-0.0568117	0.0204086
77	2019_LCMS_53	PC(16:0/18:3(9Z,12Z,15Z))	Polar lipids	0.0259119	0.0749067
78	2019_LCMS_54	5a-Androst-3-en-17-one	Other	-0.0561372	0.0109863
79	2019_LCMS_55	Neoxanthin	Terpenoids	-0.0472971	-0.0205083
80	2019_LCMS_56	TG(18:1(9Z)/18:1(9Z)/18:2(9Z,12Z))	Neutral lipids	-0.0392463	-0.0224405
81	2019_LCMS_57	PE(18:0/20:2(11Z,14Z))	Polar lipids	-0.0549231	0.0253543
82	2019_LCMS_58	PC(16:0/18:2(9Z,12Z))	Polar lipids	-0.0544132	0.0186399
83	2019_LCMS_59	Tetrahydrodeoxycorticosterone	Other	-0.0407024	-0.116576
84	2019_LCMS_60	DG(18:4(6Z,9Z,12Z,15Z)/18:3(9Z,12Z,15Z)/0:0)	Neutral lipids	-0.0389472	0.0290765
85	2019_LCMS_61	Glycerol 1,2-di-(9Z-octadecenoate) 3-tetradecanoate	Neutral lipids	0.0575699	0.017317
86	2019_LCMS_62	TG(18:2(9Z,12Z)/18:2(9Z,12Z)/18:3(6Z,9Z,12Z))	Neutral lipids	-0.040032	-0.0597055
87	2019_LCMS_63	TG(16:0/15:0/14:1(9Z))	Neutral lipids	0.0574673	0.0101011
88	2019_LCMS_64	TG(18:2(9Z,12Z)/18:2(9Z,12Z)/18:2(9Z,12Z))	Neutral lipids	-0.0357002	-0.0582301
89	2019_LCMS_66	PC(16:0/18:1(9Z))	Polar lipids	-0.0559403	-0.0113428
90	2019_LCMS_67	1-18:3-2-18:3-monogalactosyldiacylglycerol	Polar lipids	-0.0532563	-0.0247732
91	2019_LCMS_68	Pregeijerene	Other	0.0545701	-0.00561493
92	2019_LCMS_69	SM(d18:1/25:0)	Polar lipids	0.058438	0.0129762
93	2019_LCMS_70	DG(18:3(6Z,9Z,12Z)/18:2(9Z,12Z)/0:0)	Neutral lipids	-0.0448153	-0.093086
94	2019_LCMS_71	Pheophytin-a	Other	-0.0282406	-0.109201
95	2019_LCMS_72	alpha-Tocopherol succinate	Other	-0.0542679	-0.0518436
96	2019_LCMS_73	PG(16:0/18:0)	Polar lipids	0.0206016	0.062522
97	2019_LCMS_74	1-18:2-2-18:2-digalactosyldiacylglycerol	Polar lipids	-0.0521624	-0.0454344
98	2019_LCMS_75	PC(P-18:1(11Z)/16:1(9Z))	Polar lipids	-0.0580155	-0.00965206
99	2019_LCMS_76	18-Nor-4(19),8,11,13-abietatetraene	Terpenoids	0.0581253	0.00487494
100	2019_LCMS_77	PG(O-20:0/16:0)	Polar lipids	0.0580631	0.0172401
101	2019_LCMS_78	DG(18:2(9Z,12Z)/18:2(9Z,12Z)/0:0)	Neutral lipids	-0.0551995	-0.0410926
102	2019_LCMS_79	DG(20:5(5Z,8Z,11Z,14Z,17Z)/20:5(5Z,8Z,11Z,14Z,17Z)/0:0)	Neutral lipids	-0.0461402	0.0298933
103	2019_LCMS_80	PA(18:3(6Z,9Z,12Z)/22:0)	Polar lipids	0.0308891	-0.138357
104	2019_LCMS_81	(20R)-24-Hydroxygeminivitamin D3	Other	-0.0536498	0.015989
105	2019_LCMS_82	TG(18:2(9Z,12Z)/18:3(6Z,9Z,12Z)/18:3(6Z,9Z,12Z))	Neutral lipids	0.0540133	-0.0389205
106	2019_LCMS_83	TG(18:1(9Z)/18:2(9Z,12Z)/18:2(9Z,12Z))	Neutral lipids	-0.0515723	-0.0254065
107	2019_LCMS_84	Glucosylceramide (d18:1/22:0)	Polar lipids	0.048278	-0.0386711
108	2019_LCMS_85	SM(d18:2/20:1)	Other	-0.0577721	0.0013984
109	2019_LCMS_86	PE(20:1(11Z)/14:1(9Z))	Polar lipids	-0.0554976	0.0388345
110	2019_LCMS_87	Glycerol 2-(9Z,12Z-octadecadienoate) 1-hexadecanoate 3-O-[alpha-D-galactopyranosyl-(1->6)-beta-D-galactopyranoside]	Polar lipids	0.0358832	-0.129312
111	2019_LCMS_88	3-Hydroxy-cis-5-tetradecenoylcarnitine	Other	-0.0528082	-0.0124093
112	2019_LCMS_89	D8'-Merulinic acid A	Other	-0.0510769	0.0039522
113	2019_LCMS_90	Solanthrene	Other	0.0548904	-0.0140561
114	2019_LCMS_91	TG(16:0/16:1(9Z)/20:4(5Z,8Z,11Z,14Z))	Neutral lipids	0.0474589	0.00674008
115	2019_LCMS_92	TG(13:0/14:0/18:1(9Z))[iso6]	Neutral lipids	0.0571351	0.0162631
116	2019_LCMS_93	menaquinol-12	Neutral lipids	0.0579454	0.0196222
117	2019_LCMS_94	DG(24:0/24:0/0:0)	Neutral lipids	0.0586183	-0.016116
118	2019_LCMS_95	DG(16:0/18:2(9Z,12Z)/0:0)	Neutral lipids	-0.0568995	-0.00226295
119	2019_LCMS_96	1-tetradecanoyl-2-hexadecanoyl-sn-glycero-3-phosphosulfocholine	Other	-0.0577542	0.00280605
120	2019_LCMS_97	Tricetin	Other	-0.0491936	0.00298441
121	2019_LCMS_98	DG(20:5(5Z,8Z,11Z,14Z,17Z)/22:6(4Z,7Z,10Z,13Z,16Z,19Z)/0:0)	Neutral lipids	-0.0543063	0.0159653
122	2019_LCMS_99	MG(0:0/16:0/0:0)	Neutral lipids	-0.0580166	0.0162209
123	2019_LCMS_100	PA(15:0/20:3(8Z,11Z,14Z))	Polar lipids	-0.0280263	0.0298085
124	2019_LCMS_101	PI(21:0/17:1(9Z))	Polar lipids	0.0205463	-0.117605
125	2019_LCMS_102	25-Acetyl-6,7-didehydrofevicordin F 3-[glucosyl-(1->6)-glucoside]	Other	-0.0458893	0.00816567
126	2019_LCMS_104	Inugalactolipid A	Polar lipids	-0.0554307	0.0140734
127	2019_LCMS_105	PG(22:6(4Z,7Z,10Z,13Z,16Z,19Z)/17:1(9Z))	Polar lipids	-0.0348695	-0.000859743
128	2019_LCMS_107	LysoPE(18:1(9Z)/0:0)	Polar lipids	-0.051389	-0.0555616
129	2019_LCMS_108	PA(13:0/20:3(8Z,11Z,14Z))	Polar lipids	-0.0561901	-0.00480692
130	2019_LCMS_109	TG(16:1(9Z)/18:1(9Z)/20:1(11Z))	Neutral lipids	0.0343767	0.0466944
131	2019_LCMS_110	(+)-vulgraon B	Terpenoids	0.0575792	0.00563462
132	2019_LCMS_111	SM(d18:1/24:1(15Z))	Polar lipids	0.0587311	0.00280004
133	2019_LCMS_112	PC(20:0/20:1(11Z))	Polar lipids	-0.0522421	-0.0251889
134	2019_LCMS_113	PI(20:2(11Z,14Z)/18:2(9Z,12Z))	Polar lipids	-0.0516729	0.0437056
135	2019_LCMS_114	PC(18:1(9Z)/18:1(9Z))	Polar lipids	-0.0572116	-0.00990578
136	2019_LCMS_115	PC(18:1(9Z)/18:2(9Z,12Z))	Polar lipids	-0.0567813	0.0126974
137	2019_LCMS_116	1-18:1-2-16:0-digalactosyldiacylglycerol	Polar lipids	-0.0476437	-0.0934077
138	2019_LCMS_117	PA(20:0/20:4(5Z,8Z,11Z,14Z))	Polar lipids	-0.052577	0.0393351
139	2019_LCMS_118	PC(18:2(9Z,12Z)/18:3(9Z,12Z,15Z))	Polar lipids	-0.05348	0.0419288
140	2019_LCMS_119	PC(o-16:1(9Z)/18:2(9Z,12Z))	Polar lipids	-0.0569737	-0.0292178
141	2019_LCMS_120	Secoisotetrandrine	Other	-0.0489486	0.0319853
142	2019_LCMS_121	(3E,7E)-4,8,12-Trimethyl-1,3,7,11-tridecatetraene	Terpenoids	0.0575555	-0.00178108
143	2019_LCMS_122	PA(22:1(11Z)/19:0)	Polar lipids	-0.0574128	-0.0139455
144	2019_LCMS_123	Armillarin	Terpenoids	-0.0549842	0.0250781
145	2019_LCMS_126	1-hexadecanoyl-2-[(5S,6E,8Z,11Z,14Z)-5-hydroxyicosatetraenoyl]-sn-glycero-3-phosphocholine	Polar lipids	-0.0525487	-0.000661521
146	2019_LCMS_127	5-Hydroxy-6-methoxycoumarin 7-glucoside	Other	-0.0484837	0.00425559
147	2019_LCMS_128	PE(18:0/18:2(9Z,12Z))	Polar lipids	-0.0447229	0.0424817
148	2019_LCMS_129	PI(21:0/18:1(9Z))	Polar lipids	0.0525943	-0.0565108
149	2019_LCMS_130	N-palmitoyl glutamine	Amino acids & peptides	-0.0542446	0.025253
150	2019_LCMS_131	PE(22:2(13Z,16Z)/20:3(8Z,11Z,14Z))	Polar lipids	-0.0560241	0.030328
151	2019_LCMS_132	Capsorubin	Terpenoids	-0.0482211	-0.00985787
152	2019_LCMS_133	TG(15:0/20:1(11Z)/20:2n6)	Neutral lipids	0.0558518	0.0305173
153	2019_LCMS_134	TG(14:0/18:2(9Z,12Z)/22:6(4Z,7Z,10Z,13Z,16Z,19Z))	Neutral lipids	0.0181689	-0.0888866
154	2019_LCMS_135	PI-Cer(d18:1/22:0)	Polar lipids	0.0565403	-0.0446848
155	2019_LCMS_136	TG(18:2(9Z,12Z)/19:0/20:2(11Z,14Z))[iso6]	Neutral lipids	0.0584183	-0.00503755
156	2019_LCMS_137	5alpha-androstane	Other	0.0533699	-0.0164572
157	2019_LCMS_138	PA(20:2(11Z,14Z)/22:1(11Z))	Polar lipids	-0.0540206	-0.0536999
158	2019_LCMS_139	TG(12:0/22:4(7Z,10Z,13Z,16Z)/22:6(4Z,7Z,10Z,13Z,16Z,19Z))[iso6]	Neutral lipids	0.0532211	-0.0139996
159	2019_LCMS_140	Vinaginsenoside R3	Terpenoids	-0.0380209	0.00758607
160	2019_LCMS_141	Capsidiol	Terpenoids	-0.0193156	-0.0227935
161	2019_LCMS_142	PE(20:0/22:1(13Z))	Polar lipids	0.00696215	-0.170735
162	2019_LCMS_143	PA(22:2(13Z,16Z)/17:2(9Z,12Z))	Polar lipids	-0.0487878	-0.0185681
163	2019_LCMS_144	PE(18:3(6Z,9Z,12Z)/18:2(9Z,12Z))	Polar lipids	-0.0486947	0.0748181
164	2019_LCMS_145	1-(O-alpha-D-glucopyranosyl)-(1,3R,25R)-hexacosanetriol	Other	-0.0424894	0.00398788
165	2019_LCMS_146	13'-Hydroxy-alpha-tocopherol	Other	0.0326071	-0.0154525
166	2019_LCMS_147	O-Methylsomniferine	Other	-0.0496743	0.0558785
167	2019_LCMS_148	PI(19:1(9Z)/20:3(8Z,11Z,14Z))	Polar lipids	-0.0569142	0.0359562
168	2019_LCMS_150	DGDG(18:4(6Z,9Z,12Z,15Z)/18:4(6Z,9Z,12Z,15Z))	Polar lipids	-0.0419222	0.0132491
169	2019_LCMS_151	SM(d18:0/12:0)	Polar lipids	-0.0524971	0.0147849
170	2019_LCMS_152	Kaempferol	Other	-0.0332984	-0.0533964
171	2019_LCMS_153	PG(16:1(9Z)/16:0)	Polar lipids	-0.0547128	0.0354211
172	2019_LCMS_154	Medicarpin 3-O-(6'-malonylglucoside)	Other	-0.0271109	-0.0155745
173	2019_LCMS_155	2-methoxy-6-all-trans-nonaprenylhydroquinone	Other	0.0581853	0.00717666
174	2019_LCMS_156	PA(21:0/17:1(9Z))	Polar lipids	0.012581	-0.140067
175	2019_LCMS_157	PG(18:0/20:2(11Z,14Z))	Polar lipids	-0.0560209	0.00404019
176	2019_LCMS_158	Galalpha1-3(Fucalpha1-2)Galbeta1-3(Fucalpha1-4)GlcNAcbeta1-3Galbeta1-4Glcbeta-Cer(d18:1/16:0)	Polar lipids	-0.0525552	0.00608238
177	2019_LCMS_159	LysoPE(0:0/18:1(11Z))	Polar lipids	-0.0546381	-0.0386215
178	2019_LCMS_160	3alpha,6alpha,12alpha-Trihydroxy-7-oxo-5beta-cholan-24-oic Acid	Other	-0.0545495	-0.0072435
179	2019_LCMS_161	Dieporeticenin	Other	-0.028328	0.0532159
180	2019_LCMS_162	OH-Diaponeurosporene glucoside ester	Terpenoids	-0.0409856	-0.0898357
181	2019_LCMS_163	PI(16:2(9Z,12Z)/16:0)	Polar lipids	-0.0399884	0.0460496
182	2019_LCMS_164	18:2 Sitosteryl ester	Terpenoids	0.0200699	-0.163193
183	2019_LCMS_165	TG(16:1(9Z)/16:1(9Z)/20:4(5Z,8Z,11Z,14Z))	Neutral lipids	0.0472284	0.044474
184	2019_LCMS_166	TG(18:0/22:0/22:6(4Z,7Z,10Z,13Z,16Z,19Z))	Neutral lipids	0.05854	0.00845622
185	2019_LCMS_167	DG(21:0/22:0/0:0)	Neutral lipids	0.0562918	-0.00729929
186	2019_LCMS_169	PA(17:1(9Z)/18:2(9Z,12Z))	Polar lipids	-0.0456964	-0.00970841
187	2019_LCMS_170	2-methoxy-6-all trans-decaprenyl-2-methoxy-1,4-benzoquinol	Other	0.0562904	-0.00461246
188	2019_LCMS_171	beta1-Chaconine	Other	-0.0419767	0.0245774
189	2019_LCMS_173	Pubesenolide	Other	-0.056951	0.0211909
190	2019_LCMS_174	Zeranol	Other	-0.0517218	-0.0236588
191	2019_LCMS_175	PG(18:3(9Z,12Z,15Z)/16:1(9Z))	Polar lipids	-0.0567456	0.0223287
192	2019_LCMS_176	PA(21:0/21:0)	Polar lipids	-0.0523631	-0.0138993
193	2019_LCMS_177	PC(18:1(9Z)/18:3(9Z,12Z,15Z))	Polar lipids	-0.0544263	-0.00136599
194	2019_LCMS_178	TG(16:0/16:0/18:1(9Z))	Neutral lipids	0.0587794	0.00973344
195	2019_LCMS_180	3-demethylubiquinol-9	Neutral lipids	0.0484287	0.0134115
196	2019_LCMS_181	1,2-dihydrostilbene	Other	0.0432394	-0.0712347
197	2019_LCMS_182	Zeaxanthin diglucoside	Terpenoids	-0.0554688	-0.0005524
198	2019_LCMS_183	Capsicoside C3	Other	0.0436258	-0.0758889
199	2019_LCMS_184	DG(22:6(4Z,7Z,10Z,13Z,16Z,19Z)/22:6(4Z,7Z,10Z,13Z,16Z,19Z)/0:0)	Neutral lipids	-0.0306826	-0.00194793
200	2019_LCMS_185	PE(18:0/18:1(9Z))	Polar lipids	-0.0304818	-0.0140108
201	2019_LCMS_186	Neochlorogenin	Terpenoids	-0.0433878	-0.0151306
202	2019_LCMS_187	PE(18:3(9Z,12Z,15Z)/16:0)	Polar lipids	-0.0296954	0.106307
203	2019_LCMS_188	PG(17:2(9Z,12Z)/22:6(4Z,7Z,10Z,13Z,16Z,19Z))	Polar lipids	-0.0324712	-0.00838206
204	2019_LCMS_190	(Z)-2-Octene	Other	0.0534727	0.00808097
205	2019_LCMS_191	PC(20:0/16:1(9Z))	Polar lipids	-0.0550465	-0.0367955
206	2019_LCMS_192	DG(16:1(9Z)/18:2(9Z,12Z)/0:0)	Neutral lipids	-0.0560037	-0.00925885
207	2019_LCMS_193	PC(18:1(9Z)/24:0)	Polar lipids	-0.0462684	-0.0601267
208	2019_LCMS_195	PA(22:0/19:0)	Polar lipids	-0.0529169	-0.0375467
209	2019_LCMS_196	MG(18:2(9Z,12Z)/0:0/0:0)	Neutral lipids	-0.0506533	-0.0500426
210	2019_LCMS_198	Glycyrrhetinic acid	Terpenoids	-0.041627	0.0246964
211	2019_LCMS_199	Glabrin C	Amino acids & peptides	-0.0381734	0.0143392
212	2019_LCMS_200	Dichotellate A	Other	-0.0558234	0.0114955
213	2019_LCMS_201	Conicasterol B	Other	-0.0558782	0.010583
214	2019_LCMS_202	PG(17:0/18:2(9Z,12Z))	Polar lipids	-0.0353879	0.0407845
215	2019_LCMS_203	Azithromycin	Carbohydrates & conjugates	-0.0347157	0.0413547
216	2019_LCMS_204	1-Arachidonoylglycerophosphoinositol	Polar lipids	-0.0344465	-0.0224342
217	2019_LCMS_205	5-Hydroxy-4-methoxy-3-methyl-2,6-canthinedione	Other	-0.0479513	0.00537247
218	2019_LCMS_207	PI(22:6(4Z,7Z,10Z,13Z,16Z,19Z)/21:0)	Polar lipids	-0.0424629	0.027136
219	2019_LCMS_208	MG(18:0/0:0/0:0)	Other	-0.0545718	0.0105467
220	2019_LCMS_209	PI(O-16:0/17:2(9Z,12Z))	Polar lipids	-0.0340053	0.0280054
221	2019_LCMS_210	PG(18:2(9Z,12Z)/16:0)	Polar lipids	-0.0162759	0.124696
222	2019_LCMS_211	PI(19:0/22:6(4Z,7Z,10Z,13Z,16Z,19Z))	Polar lipids	-0.0502146	-0.070164
223	2019_LCMS_212	4'-O-Methylneobavaisoflavone 7-O-(2''-p-coumaroylglucoside)	Other	-0.0492396	-0.0154393
224	2019_LCMS_213	beta-Sitosterol 3-O-beta-D-galactopyranoside	Other	-0.0526903	-0.0328618
225	2019_LCMS_214	Isolimonic acid glucoside	Other	-0.0336418	-0.0255906
226	2019_LCMS_215	Scillirosidin	Other	-0.0575749	0.0253363
227	2019_LCMS_216	NA	Other	-0.0516325	0.0206865
228	2019_LCMS_217	PA(22:6(4Z,7Z,10Z,13Z,16Z,19Z)/17:0)	Polar lipids	-0.0473197	0.0539408
229	2019_LCMS_218	ent-16-Kaurene	Terpenoids	0.0579031	-0.00228411
230	2019_LCMS_219	18:2 Stigmasteryl ester	Terpenoids	0.0393863	-0.11256
231	2019_LCMS_220	DG(19:1(9Z)/22:0/0:0)[iso2]	Neutral lipids	0.056546	-0.00858638
232	2019_LCMS_221	Cer(d16:2(4E,6E)/20:1(11Z)(2OH))	Other	-0.0501596	0.0221416
233	2019_LCMS_222	Cohibin A	Other	-0.0490996	0.0330337
234	2019_LCMS_223	Lactucaxanthin	Terpenoids	-0.0567361	0.0419705
235	2019_LCMS_224	PC(22:0/18:1(9Z))	Polar lipids	-0.0576296	-0.00846022
236	2019_LCMS_225	DG(18:4(6Z,9Z,12Z,15Z)/16:0/0:0)	Neutral lipids	-0.0554828	-0.0483636
237	2019_LCMS_226	PC(o-18:1(9Z)/22:0)	Polar lipids	0.058191	0.0219227
238	2019_LCMS_227	PA(22:0/20:1(11Z))	Polar lipids	-0.0531271	-0.0100078
239	2019_LCMS_228	Phytoene	Terpenoids	0.0576524	-0.0348228
240	2019_LCMS_229	TG(14:0/14:1(9Z)/20:3n6)	Neutral lipids	0.055564	0.0105985
241	2019_LCMS_230	PI(P-16:0/18:2(9Z,12Z))	Polar lipids	0.0347466	-0.0815873
242	2019_LCMS_232	TG(14:1(9Z)/14:1(9Z)/20:5(5Z,8Z,11Z,14Z,17Z))	Neutral lipids	0.0351273	0.0468135
243	2019_LCMS_233	TG(14:1(9Z)/16:0/20:5(5Z,8Z,11Z,14Z,17Z))	Neutral lipids	0.0583764	0.0142588
244	2019_LCMS_234	alpha-Cryptoxanthin	Terpenoids	-0.0564529	0.0334552
245	2019_LCMS_235	Nonanoyl-CoA	Other	-0.0423547	0.0211033
246	2019_LCMS_236	TG(16:0/16:1(9Z)/18:2(9Z,12Z))	Neutral lipids	0.0582075	0.0224793
247	2019_LCMS_237	propanoyl phosphate	Other	-0.0384471	-0.0193109
248	2019_LCMS_238	PGP(18:1(11Z)/18:0)	Polar lipids	-0.0571371	-0.00584112
249	2019_LCMS_240	Galactosylceramide (d18:1/14:0)	Polar lipids	-0.0313484	-0.0189018
250	2019_LCMS_241	Apo-10'-violaxanthal	Terpenoids	-0.0548879	0.046552
251	2019_LCMS_243	2-(3'-Methylthio)propylmalic acid	Other	-0.0499474	0.0164765
252	2019_LCMS_244	4,5-epoxy-17R-HDHA	Other	-0.051692	0.00642179
253	2019_LCMS_245	[7]-Gingerol	Other	-0.0293818	-0.137837
254	2019_LCMS_246	Octyl phenylacetate	Other	-0.0566848	0.0084367
255	2019_LCMS_247	TG(14:1(9Z)/15:0/16:1(9Z))	Neutral lipids	0.05763	0.0257267
256	2019_LCMS_248	PE(15:0/20:2(11Z,14Z))	Polar lipids	-0.0545453	0.00976834
257	2019_LCMS_250	TG(13:0/14:0/14:1(9Z))[iso6]	Neutral lipids	0.0300775	0.102454
258	2019_LCMS_251	PG(16:0/19:0)	Polar lipids	0.0267555	-0.121936
259	2019_LCMS_252	PC(15:0/20:3(8Z,11Z,14Z))	Polar lipids	-0.0400272	0.0131513
260	2019_LCMS_253	PC(18:0/18:1(11Z))	Polar lipids	-0.0537753	-0.0634821
261	2019_LCMS_255	Sorbitan palmitate	Other	-0.0567681	0.0195391
262	2019_LCMS_256	PE(15:0/20:1(11Z))	Polar lipids	-0.0350573	0.0761487
263	2019_LCMS_257	Artobiloxanthone	Other	-0.0500974	0.012186
264	2019_LCMS_258	PI(20:0/18:2(9Z,12Z))	Polar lipids	0.0486518	-0.0261987
265	2019_LCMS_259	Stigmasteryl glucoside	Other	0.0331585	-0.0134746
266	2019_LCMS_261	sn-caldarchaeo-1-phosphoethanolamine	Other	-0.0547773	0.0145874
267	2019_LCMS_262	Campesterol glucoside	Other	-0.0511496	-0.0402864
268	2019_LCMS_263	Uridine diphosphate-N-acetylglucosamine	Other	-0.046829	-0.0163687
269	2019_LCMS_264	Pipericine	Other	-0.025583	0.0159278
270	2019_LCMS_265	phenolic phthiocerol	Other	-0.0569608	0.0103616
271	2019_LCMS_266	PI(20:3(8Z,11Z,14Z)/18:2(9Z,12Z))	Polar lipids	-0.0488398	-0.0282911
272	2019_LCMS_267	1-O-palmitoyl-Cer(d18:1/16:0)	Other	0.0515647	0.021995
273	2019_LCMS_268	7,8-Diaminopelargonic acid	Other	0.0552711	-0.0151451
274	2019_LCMS_269	Montecristin	Other	-0.0423089	0.0339147
275	2019_LCMS_270	PC(21:0/20:1(11Z))	Polar lipids	-0.0487203	-0.0448053
276	2019_LCMS_271	Megalomicin B	Carbohydrates & conjugates	-0.0401379	0.0409269
277	2019_LCMS_272	PA(20:5(5Z,8Z,11Z,14Z,17Z)/22:0)	Polar lipids	-0.0465839	-0.0297646
278	2019_LCMS_273	Majoroside F1	Terpenoids	-0.055884	0.0319991
279	2019_LCMS_275	PC(21:0/22:0)	Polar lipids	-0.048761	-0.070836
280	2019_LCMS_276	PE(22:0/24:1(15Z))	Polar lipids	-0.0224671	-0.152466
281	2019_LCMS_277	PI(17:0/22:4(7Z,10Z,13Z,16Z))	Polar lipids	-0.0526961	0.0444104
282	2019_LCMS_278	DG(21:0/22:4(7Z,10Z,13Z,16Z)/0:0)[iso2]	Neutral lipids	0.057059	-0.00120724
283	2019_LCMS_279	PE(20:0/20:1(11Z))	Polar lipids	-0.0540495	-0.0350537
284	2019_LCMS_281	protochlorophyll a	Other	-0.0548154	-0.031307
285	2019_LCMS_282	PC(P-18:0/22:0)	Polar lipids	0.057719	0.0176955
286	2019_LCMS_283	hexadecasphinganine(1+)	Other	-0.0569518	0.0209413
287	2019_LCMS_284	2-(3,4-dihydroxyphenyl)-3,5-dihydroxy-7-{[3,4,5-trihydroxy-6-(hydroxymethyl)oxan-2-yl]oxy}-4H-chromen-4-one	Other	-0.0518609	0.00771124
288	2019_LCMS_285	Sphinganine	Other	-0.056778	0.0135528
289	2019_LCMS_286	PG(P-16:0/20:4(5Z,8Z,11Z,14Z))	Polar lipids	-0.0440391	-0.00114216
290	2019_LCMS_287	Oleamide	Other	-0.0334452	0.0222028
291	2019_LCMS_288	2-Arachidonylglycerol	Other	-0.054362	-0.0472671
292	2019_LCMS_290	5,6-Epoxyoctadeca-7,9-diynoic acid	Other	-0.0541149	0.0385858
293	2019_LCMS_291	2-Oxo-4-methylthiobutanoic acid	Other	-0.0530842	0.0205974
294	2019_LCMS_292	Leucylproline	Amino acids & peptides	0.0576462	0.0052795
295	2019_LCMS_293	PC(14:0/18:2(9Z,12Z))	Polar lipids	-0.0503588	0.00175152
296	2019_LCMS_294	DG(15:0/20:3(8Z,11Z,14Z)/0:0)	Neutral lipids	0.039669	-0.0489879
297	2019_LCMS_295	PA(15:0/22:6(4Z,7Z,10Z,13Z,16Z,19Z))	Polar lipids	-0.0360907	0.0255852
298	2019_LCMS_297	PS(O-20:0/22:6(4Z,7Z,10Z,13Z,16Z,19Z))	Polar lipids	-0.0498804	0.0198462
299	2019_LCMS_298	campest-22E-en-3beta,4beta,5alpha,6alpha,8beta,14alpha,15alpha,25,28-nonol	Other	0.012752	-0.146421
300	2019_LCMS_299	Panaxydol linoleate	Other	0.0537155	-0.00556509
301	2019_LCMS_300	Calomelanol D-1	Neutral lipids	0.0332289	0.0148179
302	2019_LCMS_302	3-Hydroxyechinenone	Terpenoids	-0.0274431	-0.136797
303	2019_LCMS_303	N-Arachidonoyl GABA	Amino acids & peptides	-0.0537442	0.0117567
304	2019_LCMS_304	PI(20:5(5Z,8Z,11Z,14Z,17Z)/21:0)	Polar lipids	-0.0280424	-0.127226
305	2019_LCMS_305	(3beta,22R,23R,24S)-3,22,23-Trihydroxystigmastan-6-one	Other	-0.0193032	0.0989913
306	2019_LCMS_306	Protoporphyrinogen IX	Other	-0.0416629	-0.103964
307	2019_LCMS_307	MGDG(18:3(9Z,12Z,15Z)/18:4(6Z,9Z,12Z,15Z))	Polar lipids	-0.0447768	0.0378923
308	2019_LCMS_308	3-Hydroxy-8'-apo-epsilon-caroten-8'-al	Terpenoids	-0.0553876	0.0437076
309	2019_LCMS_309	(3S,3'S,5R,5'R,6R)-3,6-Epoxy-5,6-dihydro-3',5,8'-trihydroxy-beta,kappa-caroten-6'-one	Terpenoids	-0.0265109	-0.0163506
310	2019_LCMS_311	PGF2alpha methyl ether	Other	-0.0546303	-0.0259034
311	2019_LCMS_312	Dehydroisocoproporphyrinogen	Other	-0.0483659	0.032315
312	2019_LCMS_313	PI(P-16:0/18:4(6Z,9Z,12Z,15Z))	Polar lipids	-0.0435256	-0.0109562
313	2019_LCMS_315	Munchiwarin	Other	0.00813992	-0.0651328
314	2019_LCMS_316	PI(14:1(9Z)/19:0)	Polar lipids	-0.0488022	0.0217923
315	2019_LCMS_317	1-18:2-2-18:3-monogalactosyldiacylglycerol	Polar lipids	-0.0564169	0.00562317
316	2019_LCMS_318	Kiwiionoside	Other	-0.0372871	-0.00364719
317	2019_LCMS_319	PE(18:4(6Z,9Z,12Z,15Z)/20:3(8Z,11Z,14Z))	Polar lipids	-0.0378867	0.0840701
318	2019_LCMS_320	4-O-Methylmelleolide	Terpenoids	-0.0531898	0.029996
319	2019_LCMS_322	PI(P-18:0/18:4(6Z,9Z,12Z,15Z))	Polar lipids	-0.0489708	0.0506449
320	2019_LCMS_323	DG(17:0/22:0/0:0)	Neutral lipids	0.0579818	0.00237288
321	2019_LCMS_324	Mosinone A	Other	0.0179148	0.00783843
322	2019_LCMS_325	menaquinol-11	Neutral lipids	0.0460877	-0.0454593
323	2019_LCMS_326	Pheophytin-b	Other	-0.0560409	-0.0314381
324	2019_LCMS_327	PA(19:0/20:0)	Polar lipids	0.0476372	0.0656536
325	2019_LCMS_328	TG(18:1(9Z)/18:1(9Z)/18:3(6Z,9Z,12Z))	Neutral lipids	-0.0490657	-0.0805029
326	2019_LCMS_329	PG(16:0/22:1(11Z))	Polar lipids	0.0563916	0.000666514
327	2019_LCMS_330	Vinaginsenoside R16	Terpenoids	-0.05658	-0.00613389
328	2019_LCMS_331	4-[N-(p-Coumaroyl)serotonin-4''-yl]-N-feruloylserotonin	Other	-0.0574295	0.0259223
329	2019_LCMS_332	PC(o-22:0/18:3(9Z,12Z,15Z))	Polar lipids	-0.0548268	0.0226284
330	2019_LCMS_333	DG(15:0/22:5(7Z,10Z,13Z,16Z,19Z)/0:0)	Neutral lipids	-0.0501273	-0.039867
331	2019_LCMS_334	Cohibin C	Other	-0.0529184	0.0043522
332	2019_LCMS_335	Proline betaine	Amino acids & peptides	0.0576423	0.01199
333	2019_LCMS_336	N-(24-hydroxytetracosanoyl)sphinganine	Other	-0.0232592	-0.111964
334	2019_LCMS_337	DDM-838	Other	-0.0394454	-0.0795309
335	2019_LCMS_338	Gomphrenol 3-methylether 4'-glucuronide	Other	-0.0358087	-0.0146177
336	2019_LCMS_339	Protopanaxadiol 3-glucoside 20-[arabinosyl-(1->2)-glucoside]	Terpenoids	-0.0524539	0.00136034
337	2019_LCMS_340	PE(22:0/20:0)	Polar lipids	0.0573232	0.00341021
338	2019_LCMS_341	1-deoxytetradecasphinganine	Other	-0.0519283	0.0191794
339	2019_LCMS_342	Saxitoxin	Other	-0.0483768	-0.0073569
340	2019_LCMS_343	Luteolin 7-xyloside	Other	-0.0441744	-0.0256571
341	2019_LCMS_344	ancymidol	Other	-0.0374927	0.0250276
342	2019_LCMS_345	De-O-methylsterigmatocystin	Other	-0.0456827	-0.0215205
343	2019_LCMS_346	Butenylcarnitine	Other	-0.051443	-0.0106817
344	2019_LCMS_347	Tetracosapentaenoic acid (24:5n-3)	Neutral lipids	0.0559518	0.00753473
345	2019_LCMS_349	Hexadecanedioic acid	Other	-0.0458823	0.0312098
346	2019_LCMS_350	Atenolol	Other	-0.0291589	0.0218778
347	2019_LCMS_351	2-Hexaprenyl-3-methyl-6-methoxy-1,4 benzoquinone	Other	-0.0400215	0.00179471
348	2019_LCMS_352	Farfugin A	Other	0.0416192	-0.00413825
349	2019_LCMS_355	PS(18:0/18:2(9Z,12Z))	Polar lipids	-0.0407722	-0.0614869
350	2019_LCMS_356	PG(19:0/20:4(5Z,8Z,11Z,14Z))	Polar lipids	-0.0494229	-0.0804243
351	2019_LCMS_357	PA(17:0/22:4(7Z,10Z,13Z,16Z))	Polar lipids	-0.0412356	0.0697885
352	2019_LCMS_358	DG(12:0/21:0/0:0)	Neutral lipids	0.0463597	-0.0414908
353	2019_LCMS_359	Ribosylhopane	Other	0.0506949	0.0287821
354	2019_LCMS_362	(all-E)-1,7,9-Heptadecatriene-11,13,15-triyne	Other	-0.0398849	-0.0965267
355	2019_LCMS_363	Isoannonacin A	Other	-0.0468719	-0.0325839
356	2019_LCMS_365	13-Hydroxylupanine	Other	-0.0471858	-0.00576543
357	2019_LCMS_366	Muzanzagenin	Other	-0.0556253	-0.000568911
358	2019_LCMS_367	3-Methyl-5-pentyl-2-furannonanoic acid	Other	-0.0501965	0.0070376
359	2019_LCMS_368	11'-Carboxy-alpha-chromanol	Terpenoids	-0.0466079	-0.0171235
360	2019_LCMS_372	NA	Other	-0.0401671	-0.107647
361	2019_LCMS_374	Dioctyl hexanedioate	Other	-0.0420493	0.00384778
362	2019_LCMS_375	N-Nitrosotomatidine	Other	-0.0531961	-0.065091
363	2019_LCMS_376	Neolinderatin	Other	-0.0348389	-0.125718
364	2019_LCMS_377	11b,17a,21-Trihydroxypreg-nenolone	Other	-0.0352402	-0.00401911
365	2019_LCMS_378	Armillaripin	Terpenoids	-0.0546074	0.0174142
366	2019_LCMS_379	Clausarinol	Other	-0.0509579	0.0221307
367	2019_LCMS_381	GlcCer(d16:2(4E,6E)/24:0(2OH))	Other	-0.026369	-0.051373
368	2019_LCMS_382	PC(P-20:0/19:1(9Z))	Polar lipids	-0.0417903	-0.0511839
369	2019_LCMS_383	alpha-Ionene	Other	0.0573262	0.00244388
370	2019_LCMS_384	(6E,8E)-4,6,8-Megastigmatriene	Other	0.0576286	0.00746443
371	2019_LCMS_385	(2R)-2-[(1R)-1-hydroxy-17-{(1R,2R)-2-[(2R)-22-methyl-21-oxotetracontan-2-yl]cyclopropyl}heptadecyl]hexacosanoic acid	Neutral lipids	-0.045285	0.0110537
372	2019_LCMS_386	TG(16:1(9Z)/18:1(9Z)/20:4(5Z,8Z,11Z,14Z))	Neutral lipids	0.0558915	0.0246568
373	2019_LCMS_387	TG(16:1(9Z)/18:0/18:2(9Z,12Z))	Neutral lipids	-0.0340234	0.0367077
374	2019_LCMS_388	PGP(18:0/22:4(7Z,10Z,13Z,16Z))	Polar lipids	-0.0197536	-0.0666527
375	2019_LCMS_389	PA(22:6(4Z,7Z,10Z,13Z,16Z,19Z)/17:1(9Z))	Polar lipids	-0.0385347	-0.0097666
376	2019_LCMS_390	PS(22:6(4Z,7Z,10Z,13Z,16Z,19Z)/20:3(8Z,11Z,14Z))	Polar lipids	-0.0472473	-0.0315001
377	2019_LCMS_391	Bacteriorubixanthin	Terpenoids	-0.054519	0.0456686
378	2019_LCMS_392	PS(20:3(8Z,11Z,14Z)/22:4(7Z,10Z,13Z,16Z))	Polar lipids	-0.0301473	-0.0400168
379	2019_LCMS_393	Tetrahydropteridine	Other	0.0585047	0.00641199
380	2019_LCMS_394	Floionolic acid	Neutral lipids	0.0184371	-0.0563668
381	2019_LCMS_395	2-Decaprenyl-6-methoxyphenol	Neutral lipids	0.0262713	0.0903058
382	2019_LCMS_397	PS(22:2(13Z,16Z)/22:6(4Z,7Z,10Z,13Z,16Z,19Z))	Polar lipids	0.0238222	-0.0996751
383	2019_LCMS_398	PI(P-16:0/22:6(4Z,7Z,10Z,13Z,16Z,19Z))	Polar lipids	-0.0450105	-0.0223676
384	2019_LCMS_399	olivetol	Other	-0.0536478	0.0211728
385	2019_LCMS_400	Lucidenic acid A	Terpenoids	-0.0547128	0.0372598
386	2019_LCMS_401	Dalbergioidin	Other	-0.0426704	-0.0317462
387	2019_LCMS_402	Herniarin	Other	-0.0540438	0.0104017
388	2019_LCMS_404	N-(11Z,14Z)-eicosadienoylethanolamine	Other	-0.0310709	0.0182631
389	2019_LCMS_405	N-gondoylethanolamine	Other	-0.0374808	0.0213311
390	2019_LCMS_406	9'-Carboxy-gamma-chromanol	Other	-0.0466302	-0.0815061
391	2019_LCMS_407	PI-Cer(t18:0/18:0(2OH))	Polar lipids	-0.0301179	0.0108486
392	2019_LCMS_408	16-Dehydroprogesterone	Other	0.0543744	0.0174314
393	2019_LCMS_409	C20 sphinganine(1+)	Other	-0.054975	0.0073025
394	2019_LCMS_410	Resveratrol	Other	-0.0533529	0.0275058
395	2019_LCMS_411	3,4-Dihydro-2H-1-benzopyran-2-one	Other	-0.0385386	-0.042504
396	2019_LCMS_412	N-(icosanoyl)ethanolamine	Other	-0.0487922	0.0324083
397	2019_LCMS_413	Heteroflavanone C	Other	-0.0532256	0.0256977
398	2019_LCMS_414	PS(18:0/18:0)	Polar lipids	-0.0486415	-0.0293917
399	2019_LCMS_415	Astaxanthin	Terpenoids	-0.0129322	0.117797
400	2019_LCMS_416	4alpha-Carboxy-4beta-methyl-5alpha-cholesta-8-en-3beta-ol	Terpenoids	0.00372248	-0.140488
401	2019_LCMS_417	Solavetivone	Terpenoids	-0.0453028	0.0268656
402	2019_LCMS_418	TG(14:1(9Z)/14:1(9Z)/18:4(6Z,9Z,12Z,15Z))	Neutral lipids	-0.0353649	-0.0609308
403	2019_LCMS_419	PE(22:2(13Z,16Z)/20:1(11Z))	Polar lipids	-0.0395268	0.0169226
404	2019_LCMS_420	4alpha-Formyl-4beta-methyl-5alpha-cholesta-8,24-dien-3beta-ol	Terpenoids	0.0505325	-0.0276593
405	2019_LCMS_421	DG(16:0/22:5(7Z,10Z,13Z,16Z,19Z)/0:0)	Neutral lipids	0.0367105	0.0652238
406	2019_LCMS_422	trans-2-Hexenedioic acid	Other	0.0328652	0.0396597
407	2019_LCMS_423	Pitheduloside I	Terpenoids	-0.0296549	-0.0802325
408	2019_LCMS_425	Vitamin K1	Other	0.028947	-0.078317
409	2019_LCMS_427	Ginsenoside Rg3	Terpenoids	-0.0203587	-0.0722796
410	2019_LCMS_428	6-[5]-ladderane-1-hexanol	Other	-0.0275665	-0.0652293
411	2019_LCMS_429	Sativic acid	Neutral lipids	-0.0304571	-0.06708
412	2019_LCMS_430	2,2'-Diketospirilloxanthin	Terpenoids	-0.0384791	0.0101162
413	2019_LCMS_431	2-trans,6-trans-Farnesal	Terpenoids	-0.0427582	-0.0194711
414	2019_LCMS_432	Lactarazulene	Terpenoids	-0.0343574	-0.0179071
415	2019_LCMS_433	2,5-Undecadienal	Other	-0.035594	0.0334824
416	2019_LCMS_437	PS(18:0/20:0)	Polar lipids	-0.0351334	0.0236633
417	2019_LCMS_438	Phylloquinol	Terpenoids	-0.0398395	0.0361417
418	2019_LCMS_439	3a,7a,12a-Trihydroxy-5b-cholestan-26-al	Other	-0.018741	0.0799837
419	2019_LCMS_441	DG(14:0/20:5(5Z,8Z,11Z,14Z,17Z)/0:0)	Neutral lipids	0.0223573	0.0565117
420	2019_LCMS_443	PI(21:0/22:2(13Z,16Z))	Polar lipids	-0.0428384	0.0141893
421	2019_LCMS_446	Cer(d18:0/16:0)	Other	-0.051518	0.0421097
422	2019_LCMS_447	Coproporphyrin III	Other	-0.0505065	0.0214975
423	2019_LCMS_448	Canesceol	Other	-0.0402588	-0.107689
424	2019_LCMS_450	PC(14:0/18:3(9Z,12Z,15Z))	Polar lipids	-0.0222326	0.0778112
425	2019_LCMS_452	d-Tocotrienol	Other	-0.0419549	-0.0278239
426	2019_LCMS_453	Docosanamide	Other	-0.0269234	0.0135773
427	2019_LCMS_455	PC(16:1(9Z)/22:6(4Z,7Z,10Z,13Z,16Z,19Z))	Polar lipids	-0.0217717	0.0784262
428	2019_LCMS_456	Cer(d18:0/18:0)	Other	-0.0500536	0.0186518
429	2019_LCMS_457	Phenylethylamine	Other	-0.0497388	0.0262352
430	2019_LCMS_458	Diadenosine heptaphosphate	Other	0.0353295	-0.0109953
431	2019_LCMS_460	Avrainvilloside	Polar lipids	-0.041908	-0.0444737
432	2019_LCMS_463	Didodecyl thiobispropanoate	Other	-0.0365595	0.00382981
433	2019_LCMS_464	alpha-Tocopherol acetate	Other	-0.0399825	0.0529931
434	2019_LCMS_465	PS(22:6(4Z,7Z,10Z,13Z,16Z,19Z)/20:2(11Z,14Z))	Polar lipids	-0.0524838	-0.023017
435	2019_LCMS_466	PS(O-20:0/22:0)	Polar lipids	0.0465263	0.0383
436	2019_LCMS_467	Cyclotricuspidoside C	Other	-0.034495	0.0916703
437	2019_LCMS_469	Cer(d16:2(4E,6E)/18:1(9Z)(2OH))	Other	-0.0442308	0.0163662
438	2019_LCMS_470	PI(P-16:0/22:2(13Z,16Z))	Polar lipids	-0.0395347	-0.0872651
439	2019_LCMS_471	Cer(d16:2(4E,6E)/20:0(2OH))	Other	0.0568564	-0.0331892
440	2019_LCMS_472	Glucosylceramide (d18:1/24:1(15Z))	Polar lipids	0.0257644	-0.0148935
441	2019_LCMS_475	P1,P4-Bis(5'-xanthosyl) tetraphosphate	Other	-0.0333768	0.0102983
442	2019_LCMS_476	Cyclohex-1,5-diene-1-carboxyl-CoA	Other	-0.0295078	-0.0338615
443	2019_LCMS_478	Feruloyl C1-glucuronide	Other	-0.046911	0.0027576
444	2019_LCMS_479	PI(P-18:0/22:6(4Z,7Z,10Z,13Z,16Z,19Z))	Polar lipids	-0.0387513	0.0155065
445	2019_LCMS_480	TG(18:0/20:0/20:4(5Z,8Z,11Z,14Z))	Neutral lipids	-0.0544779	-0.0119823
446	2019_LCMS_481	Phaeophorbide b	Other	-0.0215114	-0.0880437
447	2019_LCMS_482	PI(17:1(9Z)/20:2(11Z,14Z))	Polar lipids	-0.0352037	-0.0478748
448	2019_LCMS_484	PC(P-18:0/20:1(11Z))	Polar lipids	0.0405572	-0.0142953
449	2019_LCMS_485	6-methoxy-2-octaprenylhydroquinone	Other	-0.0370393	-0.0525174
450	2019_LCMS_486	Galabiosylceramide (d18:1/16:0)	Polar lipids	0.0537858	-0.017528
451	2019_LCMS_487	1-Piperidinecarboxaldehyde	Other	-0.0470707	0.0256263
