# Supplementary material for: Assessing Drought and Heat Stress-Induced Changes in the Cotton Leaf Metabolome and Their Relationship With Hyperspectral Reflectance
Source: Front Plant Sci. 2021 Oct 22;12:751868. doi: 10.3389/fpls.2021.751868 (PMC8569624; doi:10.3389/fpls.2021.751868)
Supplement: Supplementary Table 1 — Name and identifiers of the 22 cotton accessions. [file Data_Sheet_1.zip › Supplementary Tables S9-S10.XLSX]

## Sheet: Table S9
Table S9. Results of hyperspectral-based PLSR models for the estimation (full dataset models) and prediction (4-fold CV models) of metabolite values prediction in 2018. LVs: latent variables; RMSECV (%): root mean square error of cross-validation (%). The column 'Volcano-Pie' indicates the presence (YES) or absence (NO) of metabolites in the group of the ones with high mean deviation from non-str…
					full dataset models				4-fold CV models
									Q2	Subset 1		Subset 2		Subset 3		Subset 4
Prog_nr	2018_ID	Annotation	Volcano-Pie		R2	LVs	RMSECV (%)			LVs	RMSECV (%)	LVs	RMSECV (%)	LVs	RMSECV (%)	LVs	RMSECV (%)
1	2018_GCMS_1	Sucrose	NO		0.655663	3	8.32899		0.303892	5	8.5654	3	7.81369	3	9.06544	3	7.43146
2	2018_GCMS_2	Citric acid	NO		0.535392	1	30.5326		0.372084	2	21.686	1	31.8751	1	35.6027	1	33.0061
3	2018_GCMS_3	Malic acid	NO		0.716609	3	21.9437		0.350876	5	21.2914	10	22.8475	3	22.0461	7	19.6849
4	2018_GCMS_5	Galactose	NO		0.240426	3	54.7646		NA	NA	53.5765	NA	52.1146	12	60.1349	1	53.8242
5	2018_GCMS_6	Glutamic acid	NO		0.746165	5	21.5259		0.251836	5	24.4717	5	23.2206	7	19.0403	4	19.8971
6	2018_GCMS_8	Pyroglutamic acid	YES		0.854566	6	26.1737		0.506359	5	25.8471	12	23.3335	6	26.2326	6	28.9408
7	2018_GCMS_11	Threonic acid	YES		0.996378	12	15.1386		0.747504	12	13.7351	12	15.9691	11	19.423	12	16.1117
8	2018_GCMS_15	Glucose, 2-deoxy-	NO		0.938095	9	12.6308		0.451108	3	13.5627	4	12.6415	3	12.2171	3	13.6928
9	2018_GCMS_17	Galactaric acid	YES		0.76782	5	36.5372		0.281628	5	32.748	12	37.0677	3	41.0608	3	37.7068
10	2018_GCMS_18	Quinic acid	NO		0.364614	3	34.7633		-0.252528	5	32.5321	11	34.3569	3	37.5312	3	31.0829
11	2018_GCMS_21	Galacturonic acid	YES		0.689226	5	54.15		-0.0410166	5	53.4825	1	66.2995	3	57.4956	3	31.2057
12	2018_GCMS_25	Threonine	NO		0.570644	2	18.423		0.394754	3	19.9472	2	18.5338	2	17.7633	3	18.6034
13	2018_GCMS_26	Serine	YES		0.841928	6	31.5584		0.470237	5	35.9832	5	31.2479	7	32.1786	4	29.3678
14	2018_GCMS_27	Glyceric acid	NO		0.944578	10	21.2232		0.185356	12	22.6041	5	19.6267	12	21.0423	2	22.8224
15	2018_GCMS_28	Phosphoric acid monomethyl ester	NO		0.162929	1	22.0073		NA	1	24.0285	1	22.0968	1	20.7978	NA	21.7675
16	2018_GCMS_29	Pyridoxamine	NO		0.462045	3	16.5375		0.0679124	3	15.1565	3	18.5376	3	16.732	5	16.2041
17	2018_GCMS_31	Threose	NO		0.988357	12	18.7779		0.45139	3	20.3976	4	18.5538	2	19.4384	3	17.2355
18	2018_GCMS_33	Glucose	NO		0.35352	3	56.6883		NA	NA	58.0409	3	54.1795	3	62.3129	3	54.4261
19	2018_LCMS_1	11-cis-retinyl group	NO		0.8151	5	13.654		0.541993	5	12.3751	2	14.9196	4	15.4736	4	13.3546
20	2018_LCMS_2	1,2-Di-(9Z,12Z,15Z-octadecatrienoyl)-3-(Galactosyl-alpha-1-6-Galactosyl-beta-1)-glycerol	NO		0.899612	5	8.82933		0.746325	5	9.58114	5	9.54246	6	8.54928	4	8.86667
21	2018_LCMS_4	MGDG(18:3(9Z,12Z,15Z)/18:3(9Z,12Z,15Z))	NO		0.846432	5	10.3482		0.727623	4	11.7521	5	9.60334	4	11.7599	5	10.0742
22	2018_LCMS_5	TG(16:0/16:1(9Z)/18:0)	YES		0.877174	5	18.8632		0.689445	5	16.9395	5	19.9024	5	21.4314	4	18.6365
23	2018_LCMS_7	PA(20:2(11Z,14Z)/15:0)	NO		0.481618	3	28.1491		-0.0225499	3	29.9694	12	26.0009	2	28.0074	3	27.8967
24	2018_LCMS_8	anhydroretinol	NO		0.795407	4	11.9469		0.627842	5	10.7936	3	12.9158	4	12.5327	4	11.7697
25	2018_LCMS_9	MGDG(18:2(9Z,12Z)/18:2(9Z,12Z))	NO		0.891493	6	16.7724		0.573182	6	20.3153	12	13.7204	3	15.0022	11	16.7543
26	2018_LCMS_10	TG(14:1(9Z)/18:2(9Z,12Z)/o-18:0)	NO		0.844276	5	15.1567		0.615036	5	13.9947	3	17.1246	4	16.2926	4	14.8932
27	2018_LCMS_11	PC(18:2(9Z,12Z)/18:2(9Z,12Z))	YES		0.806479	5	25.9842		0.617203	6	20.2561	3	26.3721	4	26.5484	3	26.646
28	2018_LCMS_13	DG(24:1(15Z)/24:1(15Z)/0:0)	YES		0.871605	5	29.4452		0.708174	5	28.0061	12	24.2284	5	30.4903	3	32.7398
29	2018_LCMS_14	TG(16:0/15:0/14:1(9Z))	NO		0.863184	5	18.4609		0.590745	12	15.7351	7	17.2646	3	19.2803	5	19.8481
30	2018_LCMS_15	PC(16:0/18:3(9Z,12Z,15Z))	NO		0.770704	5	14.8065		0.212254	6	14.6821	8	12.6432	5	13.3318	5	16.5037
31	2018_LCMS_16	N(2)-([biphenyl]-4-ylsulfonyl)-N-hydroxy-N(2)-isopropoxy-D-valinamide	NO		0.513369	3	15.7639		-0.0431727	5	16.1144	1	16.225	7	11.3893	3	17.798
32	2018_LCMS_17	(Z)-2,6,10-Bisabolatriene	NO		0.855079	5	15.6341		0.525562	12	11.8813	3	18.9693	5	14.0171	5	16.8735
33	2018_LCMS_19	2-methoxy-3-methyl-6-all-trans-nonaprenylhydroquinone	NO		0.827158	4	13.3952		0.695556	6	12.873	7	14.391	4	14.6742	4	12.8592
34	2018_LCMS_20	TG(18:2(9Z,12Z)/18:3(9Z,12Z,15Z)/18:3(9Z,12Z,15Z))	YES		0.788136	5	25.6139		0.568831	5	23.9145	5	24.6458	5	27.2968	6	29.3478
35	2018_LCMS_21	DG(18:2(9Z,12Z)/18:2(9Z,12Z)/0:0)	YES		0.702608	3	37.7446		0.630251	3	43.3612	2	39.3751	3	32.1868	3	38.8304
36	2018_LCMS_22	PC(16:0/18:2(9Z,12Z))	NO		0.547047	3	19.1789		-0.058444	5	16.2016	7	21.464	3	18.792	3	19.6962
37	2018_LCMS_23	PC(18:3(9Z,12Z,15Z)/18:2(9Z,12Z))	NO		0.533371	5	23.9621		-0.0546464	5	20.3434	5	25.3266	5	24.545	4	23.548
38	2018_LCMS_24	DG(18:0/22:0/0:0)	NO		0.910343	5	13.9467		0.790079	6	11.3733	6	15.9949	5	13.93	5	14.7135
39	2018_LCMS_27	TG(18:1(9Z)/18:2(9Z,12Z)/18:2(9Z,12Z))	YES		0.588169	3	41.9116		0.407082	3	47.9459	3	42.4619	3	41.4661	4	41.0011
40	2018_LCMS_28	DG(18:3(6Z,9Z,12Z)/18:2(9Z,12Z)/0:0)	NO		0.536168	3	31.3631		0.421241	3	31.6365	2	33.5426	2	28.7136	2	34.4126
41	2018_LCMS_32	Methyl 2-(10-heptadecenyl)-6-hydroxybenzoate	NO		0.404756	3	8.97056		0.27671	3	9.27507	3	9.80841	3	8.73943	3	9.35576
42	2018_LCMS_34	DG(22:0/22:2(13Z,16Z)/0:0)	NO		0.849474	5	14.3704		0.709844	5	11.5019	5	16.6068	4	16.0961	4	15.3886
43	2018_LCMS_35	1-O-(6-thio-alpha-D-galactopyranosyl)-N-hexacosanylphytosphingosine	YES		0.607837	2	36.8176		0.374769	11	34.4618	4	33.0587	3	38.7039	3	40.4357
44	2018_LCMS_36	DG(22:0/22:1(13Z)/0:0)	NO		0.696395	3	18.8871		0.523087	5	17.934	3	20.9719	3	20.2594	4	17.4428
45	2018_LCMS_37	CE(20:4(5Z,8Z,11Z,14Z))	YES		0.73947	5	47.5046		0.22074	5	43.5564	7	39.2063	3	45.3362	3	51.7398
46	2018_LCMS_38	DG(16:0/18:2(9Z,12Z)/0:0)	YES		0.968869	9	16.457		0.727013	5	20.5636	12	13.9766	6	16.992	6	17.0054
47	2018_LCMS_40	13'-Hydroxy-alpha-tocopherol	YES		0.990976	11	19.4673		0.789668	5	19.8103	9	22.057	11	17.4127	3	26.4774
48	2018_LCMS_41	PC(18:1(9Z)/18:2(9Z,12Z))	NO		0.550883	3	29.1532		0.321347	3	30.7764	4	27.6651	3	28.3664	3	31.6007
49	2018_LCMS_42	TG(16:0/16:0/18:1(9Z))	YES		0.304511	2	65.7792		NA	3	70.0881	NA	73.4218	2	62.4389	4	61.429
50	2018_LCMS_43	TG(15:0/20:1(11Z)/20:5(5Z,8Z,11Z,14Z,17Z))	YES		0.819513	6	32.1871		0.337623	5	33.0574	12	32.3041	6	36.8818	12	26.6736
51	2018_LCMS_45	PE(18:2(9Z,12Z)/18:2(9Z,12Z))	NO		0.795921	5	19.6928		0.586457	5	12.8885	4	22.4782	3	21.0105	4	20.1308
52	2018_LCMS_47	N-hexacosanoyl-14-methylhexadecasphinganine-1-phosphocholine	NO		0.830199	3	17.3784		0.785295	3	15.6667	3	18.747	3	19.2949	3	17.7181
53	2018_LCMS_48	TG(14:0/o-18:0/18:3(9Z,12Z,15Z))	YES		0.981388	9	17.5766		0.820083	6	16.5414	5	19.7412	5	20.1794	9	18.2912
54	2018_LCMS_49	SM(d18:1/25:0)	YES		0.856753	5	30.8629		0.625645	5	29.7058	12	27.8186	4	30.9223	3	29.1005
55	2018_LCMS_50	cis-Ocimene	NO		0.993574	12	15.07		0.736287	12	16.3717	12	19.0116	5	18.0326	12	14.0623
56	2018_LCMS_53	TG(20:0/20:1(11Z)/20:1(11Z))	YES		0.5807	3	52.6638		0.438703	3	56.5452	2	61.6222	3	38.6543	3	58.0835
57	2018_LCMS_54	TG(18:3(9Z,12Z,15Z)/16:0/18:3(9Z,12Z,15Z))	NO		0.356431	3	28.8971		0.105868	3	27.8988	3	27.3553	3	30.53	3	32.8941
58	2018_LCMS_55	3-O-Sulfogalactosylceramide (d18:1/22:0)	NO		0.728644	4	19.7215		0.568138	3	19.86	4	19.9402	3	21.4918	4	20.2968
59	2018_LCMS_56	TG(16:0/16:1(9Z)/20:1(11Z))	NO		0.241228	2	73.2854		NA	NA	78.5832	NA	79.4472	2	69.1155	3	68.5986
60	2018_LCMS_57	CE(20:2(6Z,9Z))	NO		0.411554	3	21.9078		0.282686	2	25.1324	2	22.4081	3	17.3956	3	24.0399
61	2018_LCMS_58	TG(16:1(9Z)/18:0/20:1(11Z))	YES		0.292643	2	70.8995		NA	NA	75.9919	NA	79.0282	2	64.5846	3	68.8176
62	2018_LCMS_59	Megalomicin B	NO		0.547117	3	22.0171		0.244789	4	22.419	3	22.7	1	21.2943	3	22.7468
63	2018_LCMS_60	4alpha-Formyl-4beta-methyl-5alpha-cholesta-8-en-3beta-ol	NO		0.618845	4	20.3642		0.254241	3	22.7546	12	22.0382	11	17.9449	6	19.2011
64	2018_LCMS_62	6-cis-Docosenamide	NO		NA	NA	61.3358		NA	2	54.816	NA	66.6496	12	57.2436	NA	53.3699
65	2018_LCMS_63	CE(20:3(8Z,11Z,14Z))	NO		0.521445	3	27.0714		0.379456	3	28.5593	3	28.0973	3	24.5025	3	29.5944
66	2018_LCMS_64	TG(18:1(9Z)/18:1(9Z)/18:2(9Z,12Z))	NO		0.180469	1	32.4585		NA	2	33.9202	1	34.473	1	30.1658	NA	31.2938
67	2018_LCMS_65	PE(22:0/24:1(15Z))	NO		0.402063	1	25.7979		0.276739	2	28.3383	1	28.967	1	22.4926	1	24.0269
68	2018_LCMS_66	CE(18:3(9Z,12Z,15Z))	NO		0.90407	5	16.8572		0.725865	5	16.0143	12	16.0646	3	16.8051	4	18.282
69	2018_LCMS_68	Quercetin	NO		0.507822	3	31.627		0.229253	6	27.1541	3	34.1356	3	33.1493	3	32.5453
70	2018_LCMS_70	TG(15:0/18:2(9Z,12Z)/22:0)	YES		0.77887	3	30.7607		0.657511	3	31.9296	2	33.3667	4	29.0623	4	32.2669
71	2018_LCMS_72	DG(18:0/18:3(9Z,12Z,15Z)/0:0)	NO		0.565308	3	25.0204		0.326323	3	26.0372	2	27.3406	5	22.3922	4	25.9736
72	2018_LCMS_73	PE(24:0/20:1(11Z))	NO		0.506743	2	15.0416		0.379656	2	16.5742	3	15.2061	3	13.8755	3	16.2012
73	2018_LCMS_74	5-[[2,5-dimethoxy-4-(1-pyrrolidinyl)phenyl]methylidene]-3-methylthiazolidine-2,4-dione	NO		0.541681	3	16.6698		0.103654	3	18.379	3	15.5008	3	18.8167	8	13.7668
74	2018_LCMS_75	Hexaethylene glycol	NO		0.259354	2	36.9794		-0.470997	3	37.0859	1	35.4778	3	31.8061	2	39.4506
75	2018_LCMS_76	PE(18:0/18:1(9Z))	NO		0.295296	3	41.0415		-0.254062	3	41.2975	1	42.3601	3	43.423	3	39.3899
76	2018_LCMS_77	(2S)-2-hydroxy-4-keto-4-[(2S,3R,4S,5S,6R)-3,4,5-trihydroxy-6-methylol-tetrahydropyran-2-yl]oxy-butyrate	NO		0.501258	3	16.3547		0.258641	3	16.2624	3	16.1554	3	17.4996	4	16.4735
77	2018_LCMS_79	SM(d18:0/20:0)	YES		0.892999	5	21.3413		0.745965	5	19.7655	5	24.7006	5	19.4141	6	19.0119
78	2018_LCMS_80	TG(16:1(9Z)/18:1(9Z)/20:4(5Z,8Z,11Z,14Z))	NO		0.420729	3	36.6428		0.245016	3	35.0106	3	39.3296	3	34.5931	3	38.7979
79	2018_LCMS_82	TG(18:1(9Z)/18:1(9Z)/18:3(6Z,9Z,12Z))	NO		0.836702	5	15.4664		0.627557	5	15.566	3	17.1934	5	15.2802	4	15.2521
80	2018_LCMS_83	TG(15:0/18:0/20:0)	NO		0.480031	3	24.992		0.270608	3	27.3161	3	28.1307	3	16.4454	3	28.992
81	2018_LCMS_84	Glucosylceramide (d18:1/22:0)	NO		0.769699	4	15.4741		0.513963	12	12.0685	3	16.702	3	17.8357	4	14.775
82	2018_LCMS_85	PC(18:1(11Z)/24:0)	NO		0.937772	9	10.8744		0.390071	9	12.4309	4	11.9459	12	10.0568	10	9.90646
83	2018_LCMS_86	DG(18:1(9Z)/18:1(9Z)/0:0)	NO		0.682884	3	13.2677		0.207808	3	13.9121	3	14.5011	12	10.6901	11	13.3301
84	2018_LCMS_87	TG(14:1(9Z)/18:3(9Z,12Z,15Z)/o-18:0)	YES		0.925425	5	27.5976		0.742605	6	23.4646	12	29.9686	5	29.0541	4	28.8147
85	2018_LCMS_88	PG(16:1(9Z)/16:0)	NO		NA	NA	65.5084		NA	NA	62.2939	NA	67.2154	NA	67.0437	2	60.0106
86	2018_LCMS_90	PGP(16:0/18:1(9Z))	NO		0.618514	3	17.0395		0.449095	3	16.9214	3	18.1201	2	16.1138	3	17.5755
87	2018_LCMS_91	5,6-bis[(2-hydroxyethyl)sulfanyl]benzimidazole-4,7-quinone	NO		0.5788	3	26.4654		0.327778	6	23.4613	12	27.345	7	26.9292	4	26.9046
88	2018_LCMS_93	PE(P-18:1(11Z)/24:1(15Z))	YES		0.889214	6	25.7505		0.55347	5	26.744	7	25.9194	5	22.6172	8	22.1544
89	2018_LCMS_94	PC(16:0/18:1(9Z))	NO		0.422448	2	25.9981		-0.197953	12	21.9215	3	27.5299	2	24.0152	3	25.1455
90	2018_LCMS_95	Oligomycin B	NO		0.644037	6	32.9985		NA	3	37.5422	NA	34.1207	11	28.2181	3	34.2886
91	2018_LCMS_97	N-hydroxypentahomomethionine	NO		0.829969	5	11.8073		0.666685	5	9.74204	6	12.482	4	13.273	4	13.1505
92	2018_LCMS_98	TG(22:0/22:0/20:5(5Z,8Z,11Z,14Z,17Z))	NO		0.568185	3	20.5595		0.481843	3	20.6347	3	22.6461	2	21.2339	3	20.927
93	2018_LCMS_99	TG(15:0/16:0/22:6(4Z,7Z,10Z,13Z,16Z,19Z))	NO		0.584971	4	32.1041		0.441873	3	33.7693	3	30.3976	3	34.2316	3	31.97
94	2018_LCMS_100	(1,2,3-trimethyl-2-cyclopropen-1-yl)benzene	NO		0.884763	5	13.201		0.739628	5	12.8128	5	15.1507	5	13.6024	4	14.2378
95	2018_LCMS_101	TG(22:4(7Z,10Z,13Z,16Z)/22:4(7Z,10Z,13Z,16Z)/22:4(7Z,10Z,13Z,16Z))	NO		0.710189	3	12.6278		0.619782	3	11.9036	3	14.659	3	10.9599	3	13.7164
96	2018_LCMS_103	PC(24:1(15Z)/24:1(15Z))	NO		0.741195	3	19.9294		0.628721	3	21.5458	2	19.817	3	18.7777	3	21.3113
97	2018_LCMS_106	DG(14:0/20:3(8Z,11Z,14Z)/0:0)	YES		0.792213	5	24.5739		0.520484	5	29.3163	6	23.4208	5	25.0976	3	22.7208
98	2018_LCMS_107	TG(14:1(9Z)/14:1(9Z)/18:4(6Z,9Z,12Z,15Z))	YES		0.481373	3	39.936		0.261232	3	34.0214	3	41.975	12	39.5572	3	41.9466
99	2018_LCMS_108	Azithromycin	NO		0.754777	4	16.5409		0.481414	5	16.9335	5	16.0105	5	17.0088	5	16.37
100	2018_LCMS_111	PC(20:5(5Z,8Z,11Z,14Z,17Z)/18:4(6Z,9Z,12Z,15Z))	NO		0.613851	3	20.9475		0.25176	6	14.865	6	20.7336	3	22.9677	3	22.9255
101	2018_LCMS_112	PC(18:3(9Z,12Z,15Z)/18:3(9Z,12Z,15Z))	NO		0.638662	3	23.5369		-0.00165461	3	21.3523	7	22.0527	4	25.3442	5	20.4889
102	2018_LCMS_114	3',4',5'-Trimethoxycinnamyl alcohol	NO		0.553336	3	13.8898		0.100937	5	15.1165	3	12.3531	3	14.848	4	13.0524
103	2018_LCMS_115	PC(o-16:1(9Z)/14:1(9Z))	NO		0.377242	3	37.2935		-0.216053	2	35.3956	1	37.7383	3	38.3513	2	38.3452
104	2018_LCMS_116	Oleamide	NO		0.573686	5	24.368		0.00164929	3	26.0609	5	25.012	2	25.9097	4	20.0639
105	2018_LCMS_117	5-(2-Hydroxyethyl)-4-methylthiazole acetate	NO		0.575713	3	20.2806		0.26597	8	18.2417	3	23.3556	3	22.5157	4	17.7402
106	2018_LCMS_118	TG(22:1(13Z)/20:5(5Z,8Z,11Z,14Z,17Z)/o-18:0)	NO		0.381518	2	30.0874		-0.25005	4	29.9718	1	33.9514	5	31.2567	3	20.1401
107	2018_LCMS_119	20-CoA-20-oxo-18R-hydroxyleucotriene B4	NO		0.402067	4	30.3492		NA	5	32.2128	NA	31.411	7	22.1772	NA	33.9797
108	2018_LCMS_120	Thermozeaxanthin-15/ Zeaxanthin glucoside ester	NO		0.634859	4	29.4239		0.211839	12	28.6893	5	28.7099	3	32.5438	3	27.6993
109	2018_LCMS_121	SM(d18:1/22:0)	NO		0.528622	5	11.796		-0.327202	5	9.89542	5	11.3979	3	13.3497	3	11.1938
110	2018_LCMS_122	2-Hexaprenyl-6-methoxyphenol	NO		0.776786	5	11.4366		0.381132	12	10.9455	2	12.1209	4	9.86513	3	11.5135
111	2018_LCMS_123	PA(19:0/20:0)	NO		0.826635	5	11.4899		0.567165	5	12.0433	11	8.70558	4	12.9419	4	11.6141
112	2018_LCMS_124	PE(18:3(9Z,12Z,15Z)/16:0)	NO		0.637516	4	17.4876		0.325215	3	16.9989	5	17.4568	5	18.6174	3	18.0172
113	2018_LCMS_125	DG(18:0/22:2(13Z,16Z)/0:0)	YES		0.90677	6	35.0244		0.704454	5	36.6502	7	44.6254	6	35.786	5	31.6314
114	2018_LCMS_126	PC(16:1(9Z)/16:1(9Z))	NO		0.70368	5	28.7113		0.480159	5	24.739	3	31.3868	3	29.201	2	27.8004
115	2018_LCMS_129	Cinnamyl acetate	NO		0.597137	3	15.5091		0.128183	5	13.2205	11	18.0169	4	17.1854	4	13.486
116	2018_LCMS_130	4-amino-3-methyl-N-(phenylmethyl)-2-sulfanylidene-5-thiazolecarboxamide	NO		0.591394	3	28.3349		0.331475	6	28.0988	3	29.3885	7	24.5178	4	28.5218
117	2018_LCMS_132	Hexadecanedioic acid	NO		0.62199	3	15.3685		0.404383	5	14.1374	3	15.8532	3	17.0568	3	14.8449
118	2018_LCMS_133	1-heptadecylglycerone 3-phosphate(2-)	NO		0.856545	6	18.1905		0.454339	5	17.6948	12	19.3181	11	15.6797	11	19.626
119	2018_LCMS_134	Capsiamide	NO		0.492775	3	17.992		0.177946	5	16.9107	3	20.3765	3	18.6676	3	16.6596
120	2018_LCMS_135	tributyl phosphate	NO		0.59128	3	24.1525		0.398576	3	20.0684	3	23.0676	3	26.9186	4	27.0329
121	2018_LCMS_136	TG(15:0/22:5(7Z,10Z,13Z,16Z,19Z)/o-18:0)	NO		0.824244	6	21.5681		0.305971	6	18.5364	12	24.072	5	21.1953	4	21.5203
122	2018_LCMS_137	TG(16:1(9Z)/16:1(9Z)/16:1(9Z))	NO		0.328017	3	25.8068		NA	2	24.0916	NA	27.1756	3	27.373	3	26.9959
123	2018_LCMS_141	TG(16:0/16:0/16:0)	NO		0.203633	1	23.6		-0.0207075	1	23.8261	2	21.7061	1	24.5732	3	24.3787
124	2018_LCMS_143	Docosyl trans-ferulate	NO		0.788632	3	6.19879		0.531982	11	5.61078	3	6.82823	5	6.37198	10	5.82722
125	2018_LCMS_144	3-alpha-D-glucuronosyl-2-[(10R)-10-methyloctadecanoyl]-1-palmitoyl-sn-glycerol	NO		0.603304	5	13.5391		0.11253	4	12.2465	5	12.8362	2	14.8579	3	14.1956
126	2018_LCMS_145	Aeruginopeptin 917S-A	YES		0.532809	4	36.6858		0.369581	3	32.3202	3	35.8759	3	40.2553	3	42.1132
127	2018_LCMS_147	SM(d18:0/24:1(15Z))	NO		0.941882	9	14.9202		0.305983	12	16.2647	12	15.1174	6	12.987	3	14.5568
128	2018_LCMS_148	DG(15:0/22:1(13Z)/0:0)	NO		0.851686	5	13.5301		0.577161	5	12.8702	12	15.5861	5	11.3577	4	14.9656
129	2018_LCMS_149	3-nitro-4-(phenylthio)quinoline	NO		0.51356	3	22.4254		0.306083	3	22.3271	3	21.5133	3	25.9818	3	20.4396
130	2018_LCMS_151	Hexadecenal	NO		0.582941	3	20.1559		0.348347	3	21.0561	12	18.1554	3	19.6371	3	20.3514
131	2018_LCMS_153	PA(18:1(9Z)/15:0)	NO		0.630778	3	39.0086		0.347091	3	35.1019	3	43.1634	3	37.4453	4	38.1841
132	2018_LCMS_155	PC(18:1(9Z)/18:3(9Z,12Z,15Z))	NO		0.551537	3	26.2812		0.175679	7	22.8281	2	28.5696	3	25.2811	3	28.2833
133	2018_LCMS_157	PC(14:1(9Z)/18:2(9Z,12Z))	NO		0.451228	3	25.3385		-0.623082	2	26.0215	12	16.4106	3	23.6261	5	28.2079
134	2018_LCMS_158	D8'-Merulinic acid A	NO		0.489166	3	17.9409		0.220933	3	19.7663	3	15.9449	2	19.2703	3	17.7549
135	2018_LCMS_159	nonaethylene glycol	NO		0.620834	3	14.9028		0.552282	3	13.544	3	16.9473	3	15.9607	3	14.8623
136	2018_LCMS_160	2-amino-5-[diethylamino(oxo)methyl]-4-methyl-3-thiophenecarboxylic acid propan-2-yl ester	NO		0.66691	3	15.4091		0.487872	3	16.8411	3	13.1514	4	15.7954	3	16.2864
137	2018_LCMS_161	Phthalic anhydride	NO		0.656085	3	14.977		0.47055	6	10.0267	3	15.8783	3	16.8652	3	14.9737
138	2018_LCMS_162	Ac-Gln-D-Phe-His-D-Pro-betaAla	YES		0.664899	5	62.3804		0.0443848	10	63.0981	12	52.4942	5	62.8035	2	57.6412
139	2018_LCMS_163	PE(18:4(6Z,9Z,12Z,15Z)/16:1(9Z))	NO		0.573558	3	22.9765		0.124834	3	25.4068	11	23.0768	3	22.3291	4	23.2968
140	2018_LCMS_164	TG(20:3n6/22:0/22:5(7Z,10Z,13Z,16Z,19Z))	NO		0.32797	3	20.7233		0.0328419	2	20.1167	3	21.8647	3	22.3596	3	18.8418
141	2018_LCMS_165	Jietacin A	NO		0.789648	3	14.4637		0.577809	5	13.9541	3	15.8087	4	12.7808	4	13.2358
142	2018_LCMS_166	(E)-4,8-Dimethyl-1,3,7-nonatriene	NO		0.816646	5	14.7043		0.424712	5	13.4584	2	15.5922	7	14.4925	4	14.9226
143	2018_LCMS_167	TG(15:0/20:4(5Z,8Z,11Z,14Z)/20:4(5Z,8Z,11Z,14Z))	NO		0.447563	3	27.2734		0.280409	3	27.4896	3	28.2338	3	27.9624	3	26.9307
144	2018_LCMS_169	TG(22:2(13Z,16Z)/22:2(13Z,16Z)/18:4(6Z,9Z,12Z,15Z))	NO		0.485185	3	23.7898		0.013063	4	24.4677	8	24.7317	4	25.741	3	21.6308
145	2018_LCMS_171	TG(20:1(11Z)/20:1(11Z)/20:4(5Z,8Z,11Z,14Z))	NO		0.591095	3	19.8516		0.223827	4	22.7335	3	21.8449	4	19.1112	3	20.5349
146	2018_LCMS_172	TG(15:0/16:0/22:4(7Z,10Z,13Z,16Z))	NO		0.547427	5	27.8463		-0.00063739	12	26.916	12	28.2725	3	29.5716	2	32.024
147	2018_LCMS_173	TG(15:0/18:2(9Z,12Z)/20:3n6)	NO		0.292955	3	22.7965		0.194927	3	20.229	3	23.7109	3	25.0846	3	24.6668
148	2018_LCMS_174	N-acetyl-D-glucosaminyl-(1->4)-N-acetylmuramoyl-L-alanyl-D-glutamyl-6-carboxy-L-lysine	NO		0.24065	1	52.0277		-0.204472	1	47.926	3	53.8014	2	53.189	5	51.7176
149	2018_LCMS_176	Ligustilide	NO		0.550537	3	19.3302		0.371704	3	19.5831	3	17.5778	3	19.4087	3	22.0236
150	2018_LCMS_179	Ac-Cha-Arg-Ala-Met-Ala-Ser-Leu-NH2	NO		NA	NA	24.5655		NA	12	19.4318	NA	24.2114	5	24.3441	3	21.2831
151	2018_LCMS_180	Pregnanetriol	NO		0.938509	8	9.43881		0.547347	2	10.5006	8	10.3203	7	10.1355	12	6.26994
152	2018_LCMS_181	PC(o-16:0/18:0)	NO		0.821282	5	15.4693		0.61183	5	14.1798	12	15.1242	3	15.7846	3	16.1254
153	2018_LCMS_183	PE(18:0/22:4(7Z,10Z,13Z,16Z))	NO		0.68187	5	14.1628		0.238649	5	13.3941	5	14.6748	5	14.9197	5	14.4867
154	2018_LCMS_184	PE(16:0/18:2(9Z,12Z))	NO		0.957213	10	13.852		0.430316	5	13.4268	8	14.3279	5	14.5364	4	14.8992
155	2018_LCMS_192	MGDG(18:3(9Z,12Z,15Z)/16:3(7Z,10Z,13Z))	NO		0.603632	4	27.7537		0.287885	4	32.4249	3	28.6756	3	30.9183	5	21.6349
156	2018_LCMS_193	(-)-Epicatechin	NO		0.245825	2	59.8693		NA	NA	62.0512	2	62.1255	1	57.5902	1	59.8107
157	2018_LCMS_194	Nifuradene	NO		0.373871	3	26.9904		0.010697	6	24.8327	3	29.6539	2	27.0163	2	28.3684
158	2018_LCMS_195	undecaethylene glycol	NO		0.628106	3	15.4616		0.242088	5	12.9587	12	16.7589	4	16.9765	4	13.8196
159	2018_LCMS_196	dodecaethylene glycol	NO		0.496007	3	16.1737		0.261276	5	14.518	3	17.9546	3	17.639	3	16.3596
160	2018_LCMS_198	Herniarin	NO		0.679516	3	13.3765		0.471023	5	12.3178	3	15.4632	3	14.4779	3	11.7541
161	2018_LCMS_199	N,2,3-Trimethyl-2-(1-methylethyl)butanamide	NO		0.691397	3	14.6292		0.571632	3	14.8127	3	16.1311	3	16.6406	4	12.2543
162	2018_LCMS_200	isovaleryl diethylamide	NO		0.67026	3	14.7685		0.381264	5	12.0428	3	16.6941	3	16.5494	4	12.7487
163	2018_LCMS_201	Triphenylphosphine oxid	NO		0.248506	2	35.2701		NA	NA	31.7375	1	35.9608	2	37.3227	3	33.634
164	2018_LCMS_202	PS(15:0/16:0)	NO		0.3378	2	23.7414		0.210295	2	21.6692	2	26.3174	2	24.0169	2	22.91
165	2018_LCMS_203	Tetraethylene glycol	NO		0.417615	3	27.7139		0.0287585	4	31.7281	3	27.0053	3	23.7863	3	28.8072
166	2018_LCMS_204	tris(2-butoxyethyl) phosphate	NO		0.426732	3	22.413		-0.560265	3	25.6604	6	17.9378	3	21.6471	5	20.2186
167	2018_LCMS_205	PC(o-20:1(11Z)/20:4(8Z,11Z,14Z,17Z))	NO		0.781815	3	18.6631		0.718246	3	20.1612	3	18.1744	5	17.0156	3	20.286
168	2018_LCMS_206	TG(15:0/22:2(13Z,16Z)/22:5(7Z,10Z,13Z,16Z,19Z))	NO		NA	NA	21.1548		NA	NA	20.4362	NA	22.613	3	22.2082	NA	19.293
169	2018_LCMS_207	DG(16:0/16:0/0:0)	NO		0.573603	3	19.6274		0.450077	3	18.9201	3	22.4405	3	21.7411	3	16.8549
170	2018_LCMS_208	(2E)-19-hydroxynonadec-2-enoic acid	NO		0.273127	3	29.6575		NA	NA	32.9656	NA	31.1124	NA	27.3201	4	23.8612
171	2018_LCMS_210	DG(18:1(9Z)/20:5(5Z,8Z,11Z,14Z,17Z)/0:0)	NO		0.402811	3	13.7749		0.111153	6	14.0872	6	15.4389	3	11.1418	3	15.4526
172	2018_LCMS_211	PC(18:1(9Z)/20:0)	NO		0.210096	2	37.0085		NA	2	31.2475	NA	42.2703	12	35.2767	NA	39.3411
173	2018_LCMS_212	3-(2,4-Cyclopentadien-1-ylidene)pregn-4-en-20-one	NO		0.161208	1	13.7393		NA	12	12.9977	1	14.9358	NA	12.6223	3	13.0438
174	2018_LCMS_215	PGP(a-13:0/i-24:0)	NO		0.371435	3	13.0742		0.0804262	3	12.8682	1	13.4468	3	12.8699	3	13.9159
175	2018_LCMS_216	Bolegrevilol	NO		0.498336	3	23.2857		0.274777	3	23.2592	3	22.0728	3	24.5032	4	24.1936
176	2018_LCMS_217	DG(18:2(9Z,12Z)/20:1(11Z)/0:0)	NO		0.813391	5	16.1749		0.619661	4	16.707	9	15.0627	3	16.3019	3	18.0926
177	2018_LCMS_219	DG(15:0/20:4(5Z,8Z,11Z,14Z)/0:0)	NO		0.24291	3	14.9653		NA	NA	16.3987	NA	14.4591	NA	15.7841	3	11.4735
178	2018_LCMS_220	SM(d18:0/22:2(13Z,16Z)(OH))	NO		0.820659	5	17.1136		0.514444	5	18.1312	6	17.8161	4	17.6246	4	14.765
179	2018_LCMS_221	PE-NMe2(18:1(9Z)/18:1(9Z))	NO		0.279028	2	9.81385		-0.41018	1	9.7722	10	9.01569	2	9.4845	3	10.0031
180	2018_LCMS_222	PC(20:0/18:1(9Z))	NO		0.681294	3	11.2336		0.566355	3	11.8108	3	11.5486	2	11.4265	4	11.6447
181	2018_LCMS_223	Phellogenic acid	NO		0.22713	1	28.0408		-0.0311301	2	28.6335	1	25.6858	1	28.4853	3	28.5033
182	2018_LCMS_224	MDV3100 (Enzalutamide) [M+H]	NO		0.295525	3	26.2019		NA	NA	25.7792	NA	27.9585	6	24.2942	4	25.598
183	2018_LCMS_225	Methoxyeugenol	NO		0.450834	3	17.1704		0.280205	2	17.9369	3	17.7002	2	17.1853	3	16.4414
184	2018_LCMS_226	Saxitoxin	NO		0.537497	3	20.889		0.407108	3	16.4803	3	23.6287	3	22.6582	3	22.5177
185	2018_LCMS_227	3,4-Dihydro-2H-1-benzopyran-2-one	NO		0.402002	3	25.0222		-0.0448555	3	25.3885	11	25.0621	3	26.6715	3	22.6888
186	2018_LCMS_228	N,N-Diethylbenzeneacetamide	NO		0.232427	3	44.4212		NA	2	49.7463	NA	46.0103	3	43.0971	NA	37.563
187	2018_LCMS_229	1-deoxytetradecasphinganine	NO		0.225435	2	33.7219		-0.0852162	2	32.2876	1	34.4578	2	34.3225	1	34.3104
188	2018_LCMS_230	Adrenoyl ethanolamide	YES		0.276168	3	68.6923		-0.713841	3	73.6342	1	72.911	11	62.3492	3	57.3608
189	2018_LCMS_232	N-gondoylethanolamine	NO		0.185743	3	59.3544		NA	3	67.1594	1	62.7296	3	63.1469	NA	45.5647
190	2018_LCMS_233	N-(11Z,14Z)-eicosadienoylethanolamine	YES		0.205901	3	80.3997		-0.121816	3	90.4448	1	85.405	2	84.4988	3	56.6014
191	2018_LCMS_234	NMNH	NO		0.399648	3	24.4328		NA	3	24.4111	NA	26.2721	3	25.4647	4	23.2916
192	2018_LCMS_237	LysoPC(18:2(9Z,12Z))	NO		0.387222	3	28.1482		0.0980789	12	29.0048	3	29.7077	12	21.958	3	28.5399
193	2018_LCMS_238	TG(18:1(9Z)/18:2(9Z,12Z)/20:1(11Z))	NO		NA	NA	45.6703		NA	NA	49.1675	NA	45.9925	2	39.0168	3	46.3852
194	2018_LCMS_241	1,2-Dihydro-1,1,6-trimethylnaphthalene	NO		0.616101	3	20.5912		0.367413	3	21.09	3	20.1614	3	21.8682	3	19.5647
195	2018_LCMS_242	PGP(a-13:0/a-25:0)	NO		0.295157	1	21.9475		-0.0364089	1	24.596	1	21.7985	1	21.2761	3	21.0656
196	2018_LCMS_243	TG(15:0/18:4(6Z,9Z,12Z,15Z)/22:6(4Z,7Z,10Z,13Z,16Z,19Z))	YES		0.649602	4	46.7926		0.518395	3	46.725	4	47.3658	3	48.4447	3	46.8283
197	2018_LCMS_246	5alpha-androstane	NO		0.35164	3	15.7422		0.163201	3	13.0497	3	16.0647	3	17.7472	3	15.6921
198	2018_LCMS_248	SM(d18:0/22:0)	YES		0.869021	5	18.7398		0.730848	5	17.8296	6	20.4891	5	18.8989	5	20.1548
199	2018_LCMS_249	PIP(18:0/18:1(9Z))	NO		0.607899	3	16.4513		0.52457	3	17.1124	3	16.7646	3	17.5407	3	16.2897
200	2018_LCMS_251	2-octaprenyl-6-methoxyphenol	NO		0.887652	7	16.8106		0.50442	6	17.2895	5	18.691	5	15.8002	5	17.5211
201	2018_LCMS_253	N-(cyclohexylmethyl)-5,6,7,8-tetrahydrotetrazolo[5,1-b]quinazolin-9-amine	NO		0.605151	4	18.375		0.282332	3	17.9201	7	15.6371	3	21.1751	3	20.0879
202	2018_LCMS_254	PC(18:0/18:1(11Z))	NO		0.759679	4	15.1937		0.456769	6	11.8904	5	16.6919	4	16.4069	3	16.3189
203	2018_LCMS_255	2-demethylmenaquinol-9	NO		0.329415	3	21.2079		NA	6	16.6435	NA	22.1213	3	23.1578	3	22.2909
204	2018_LCMS_258	2,6-Di-tert-butyl-4-ethylphenol	NO		0.382595	3	11.2841		0.257769	2	10.3592	3	12.4654	3	12.1859	3	11.3975
205	2018_LCMS_259	Alpha-Tocotrienol	NO		0.750617	7	12.8752		0.113272	3	13.1566	6	14.2005	3	14.0387	2	12.2034
206	2018_LCMS_260	DG(15:0/20:5(5Z,8Z,11Z,14Z,17Z)/0:0)	NO		NA	NA	17.2609		NA	10	14.045	NA	18.2087	4	17.0977	NA	15.9284
207	2018_LCMS_261	Tridodecylamine	NO		0.340478	3	32.6927		0.159137	3	34.9421	2	33.56	2	33.9697	3	30.9197
208	2018_LCMS_262	PE(18:1(9Z)/18:2(9Z,12Z))	NO		0.333237	3	30.5417		-0.344823	12	28.383	8	29.5991	1	29.2485	3	31.2117
209	2018_LCMS_264	Protoporphyrinogen IX	NO		0.482251	3	42.0566		0.031572	3	42.8258	1	43.6514	3	42.6282	5	40.0277
210	2018_LCMS_265	2-[[[2-(1,3-benzoxazol-2-ylthio)-1-oxoethyl]hydrazinylidene]methyl]benzoic acid	NO		0.421407	3	31.1483		NA	2	28.643	NA	31.3247	3	33.8716	3	27.5236
211	2018_LCMS_267	PG(18:0/18:1(9Z))	NO		0.968535	12	19.9081		NA	NA	22.5802	12	13.3413	12	21.3202	3	22.5393
212	2018_LCMS_269	N-Hexadecanoylpyrrolidine	NO		0.471535	3	29.5229		0.22551	3	30.7264	3	33.1913	5	28.3785	3	27.8619
213	2018_LCMS_270	Petroselinic acid	NO		0.131234	1	26.0351		-0.249725	3	26.8921	1	25.8063	3	26.6456	1	24.7574
214	2018_LCMS_271	1-O-(alpha-D-galactopyranosyl)-N-[11-(4-methoxyphenyl)undecanoyl]phytosphingosine	NO		0.197276	2	27.9017		NA	NA	23.0442	2	30.5123	2	29.5336	2	28.347
215	2018_LCMS_272	PE(16:0/20:4(5Z,8Z,11Z,14Z))	NO		0.423551	3	18.6825		NA	6	18.6837	NA	20.8516	2	20.3569	5	16.4594
216	2018_LCMS_273	LysoPE(0:0/18:1(9Z))	YES		0.342318	3	91.3596		0.168494	3	85.4948	2	95.8446	3	93.0187	3	92.7981
217	2018_LCMS_274	L-Valine	NO		0.518	4	28.9729		0.0857213	3	28.1972	5	26.8312	3	28.9908	3	28.8043

## Sheet: Table S10
Table S10. Results of hyperspectral-based PLSR models for the estimation (full dataset models) and prediction (4-fold CV models) of metabolite values prediction in 2019. LVs: latent variables; RMSECV (%): root mean square error of cross-validation (%). The column 'Volcano-Pie' indicates the presence (YES) or absence (NO) of metabolites in the group of the ones with high mean deviation from non-st…
					full dataset models				4-fold CV models
									Q2	Subset 1		Subset 2		Subset 3		Subset 4
Prog_nr	2018_ID	Annotation	Volcano-Pie		R2	LVs	RMSECV (%)			LVs	RMSECV (%)	LVs	RMSECV (%)	LVs	RMSECV (%)	LVs	RMSECV (%)
1	2019_GCMS_1	Sucrose	NO		0.119184	1	11.1786		NA	NA	10.4622	1	11.7567	NA	11.9076	1	10.7723
2	2019_GCMS_2	Citric acid	NO		0.669577	6	55.4074		NA	6	59.2323	6	57.0536	3	57.2749	3	56.0784
3	2019_GCMS_4	Allose	NO		0.303632	2	47.5127		-0.215194	1	50.7335	3	44.6628	1	48.3691	2	48.9262
4	2019_GCMS_5	Galactose	NO		0.165575	1	53.8412		-0.212089	1	56.7058	3	50.347	1	53.2448	2	54.367
5	2019_GCMS_7	Saccharic acid	NO		0.486161	2	34.5085		0.182185	2	36.5321	6	37.7926	3	36.8596	3	32.0486
6	2019_GCMS_8	Glutamic acid	NO		0.842935	8	22.3818		NA	10	19.0842	3	21.8745	12	20.182	3	25.6722
7	2019_GCMS_9	Epigallocatechin	NO		0.432571	3	32.6626		0.270419	3	32.5135	3	31.9414	1	37.1719	3	33.634
8	2019_GCMS_10	Glyceric acid	NO		0.515441	4	24.9903		NA	4	25.1471	3	26.1103	9	23.456	9	23.1447
9	2019_GCMS_11	Glycine	NO		0.783893	6	24.2659		0.308296	6	26.002	3	26.8726	3	20.4222	8	20.2292
10	2019_GCMS_14	Tryptamine, 5-hydroxy-	NO		0.136895	1	36.9466		NA	1	36.6968	1	37.9401	2	35.6391	NA	39.0861
11	2019_GCMS_15	Glucose	NO		0.55925	5	20.9063		0.10135	6	21.6282	2	23.2196	1	22.2417	4	17.4327
12	2019_GCMS_16	Phosphoric acid	YES		0.603256	2	46.1828		0.295525	5	49.3813	2	48.5995	6	44.6684	2	41.1523
13	2019_GCMS_17	Butanoic acid, 4-amino-	YES		0.476467	3	45.7063		NA	2	45.0552	5	38.103	2	45.5555	3	53.0776
14	2019_GCMS_19	Xylobiose, D-	NO		0.947093	12	17.2603		NA	NA	18.6358	6	19.18	1	18.8698	NA	15.2565
15	2019_GCMS_20	Glutaric acid, 2-hydroxy-	YES		0.673624	5	42.5984		NA	2	46.3188	8	34.9053	2	47.3819	3	39.748
16	2019_GCMS_21	Aspartic acid	YES		0.841279	8	36.4498		NA	7	35.5762	3	36.8766	4	34.8517	3	41.45
17	2019_GCMS_22	Threonine	NO		0.798395	6	24.5123		0.494665	6	19.8233	3	24.474	3	26.8858	5	27.5288
18	2019_GCMS_23	Glucose, 1,6-anhydro-, beta-	NO		0.558075	2	29.1109		0.469128	2	30.1653	3	29.3175	3	32.2417	3	25.1802
19	2019_GCMS_24	Serine	NO		0.735225	6	35.1551		NA	5	33.4318	11	29.0357	10	37.4411	5	39.1032
20	2019_GCMS_25	Quinic acid, 3-caffeoyl-, cis-	YES		0.569803	2	38.1356		NA	3	43.6368	2	37.715	7	38.3849	2	34.6976
21	2019_GCMS_26	Pyroglutamic acid	NO		0.512202	5	22.5731		NA	5	22.71	4	24.2459	3	24.8106	5	22.8362
22	2019_GCMS_27	Malic acid, 2-methyl-	NO		0.514544	3	21.513		NA	11	16.9134	3	23.8555	2	21.1507	3	21.3531
23	2019_GCMS_28	Arabinose	NO		0.64732	6	46.6399		NA	6	51.0732	2	54.0224	5	53.3527	8	35.741
24	2019_GCMS_29	Diisopropanolamine	YES		0.694995	3	26.8941		0.511592	2	29.0393	3	23.7163	3	30.2374	3	26.1304
25	2019_GCMS_30	2-Piperidinecarboxylic acid	NO		0.349304	3	19.2114		-0.24805	11	19.8666	2	19.0226	2	17.4044	3	20.3882
26	2019_GCMS_31	Diethanolamine	NO		0.353267	2	17.1795		-0.0106196	2	19.1895	3	16.8378	2	16.3549	2	18.4662
27	2019_GCMS_32	Norbornane-2-carboxylic acid, 2-amino-	NO		NA	NA	16.6072		NA	NA	18.0499	6	15.8421	NA	15.7993	NA	16.4189
28	2019_LCMS_1	bietatriene	YES		0.749684	3	26.155		NA	3	28.0503	3	29.0129	7	21.2464	3	26.2805
29	2019_LCMS_2	1,2-Di-(9Z,12Z,15Z-octadecatrienoyl)-3-(Galactosyl-alpha-1-6-Galactosyl-beta-1)-glycerol	NO		0.79868	4	13.2043		NA	4	14.8513	4	13.6763	7	12.2224	5	12.3407
30	2019_LCMS_3	TG(15:0/15:0/15:0)	YES		0.845867	5	34.2308		0.628474	4	36.9226	3	36.6458	7	26.5125	3	35.6811
31	2019_LCMS_4	PG(18:2(9Z,12Z)/18:0)	NO		0.799926	4	10.7167		0.665372	3	11.2669	3	11.3061	12	8.28734	8	10.2766
32	2019_LCMS_5	N1-Acetylspermine	YES		0.759061	3	35.221		0.546393	3	36.8678	3	39.5058	7	27.2138	3	35.6809
33	2019_LCMS_6	Arachisprenol 12	NO		0.704709	3	22.7091		0.428459	2	24.1993	3	25.5576	7	19.7392	3	22.7822
34	2019_LCMS_7	Arachisprenol 11	YES		0.70117	3	23.0531		0.39932	2	24.6276	3	24.9749	7	18.7634	3	22.5437
35	2019_LCMS_8	DG(20:0/20:1(11Z)/0:0)	YES		0.835445	5	42.115		NA	7	42.8135	3	49.2354	7	34.9527	3	44.4313
36	2019_LCMS_9	Oxytocin 1-8	NO		0.727215	5	17.5425		NA	4	18.8312	3	17.9446	8	16.4142	8	17.4668
37	2019_LCMS_10	Isoscoparin 2''-(6-(E)-feruloylglucoside) 4'-glucoside	NO		0.650244	3	27.3938		NA	2	25.3485	3	28.9521	2	29.9242	3	27.5983
38	2019_LCMS_11	Betulin	NO		0.770353	4	11.8234		0.364592	3	13.3906	3	12.4694	12	8.62612	3	10.6541
39	2019_LCMS_12	beta-Phellandrene	YES		0.76503	3	39.0679		0.538851	3	39.9951	3	43.2824	8	30.7658	3	37.7671
40	2019_LCMS_13	4alpha-Formyl-4beta-methyl-5alpha-cholesta-8-en-3beta-ol	YES		0.918042	8	25.3648		0.478101	4	25.5249	3	25.3433	8	24.6032	5	24.7579
41	2019_LCMS_14	DG(14:1(9Z)/17:2(9Z,12Z)/0:0)[iso2]	NO		0.83108	6	15.3454		0.469352	5	16.1749	3	17.0124	8	12.9491	3	14.2939
42	2019_LCMS_16	PG(18:0/18:0)	NO		0.733603	3	21.6758		0.465916	3	22.5881	3	21.945	4	21.8034	3	19.8349
43	2019_LCMS_17	2-methoxy-3-methyl-6-all-trans-nonaprenylhydroquinone	YES		0.771169	3	27.4807		0.537723	3	28.4843	3	27.8287	4	25.1096	3	27.5479
44	2019_LCMS_18	PA(20:1(11Z)/15:0)	NO		0.62899	5	31.3281		0.14096	5	30.0951	3	33.7803	2	29.2827	3	26.8969
45	2019_LCMS_19	TG(16:0/16:1(9Z)/18:0)	YES		0.7758	3	37.5841		0.587124	3	36.8118	3	39.7712	4	33.3178	3	41.6784
46	2019_LCMS_20	Goyaglycoside c	NO		0.960901	10	10.9331		0.48313	3	11.6353	3	12.2045	10	10.9931	3	10.5504
47	2019_LCMS_21	PG(16:0/16:0)	NO		0.651188	3	24.8768		0.250665	3	27.0745	3	26.3315	4	25.3158	3	19.0558
48	2019_LCMS_22	Uric acid	NO		0.593898	3	18.4698		0.455033	3	21.1482	3	19.8329	3	19.1225	3	16.0302
49	2019_LCMS_23	Arachisprenol 10	YES		0.94759	8	29.355		0.674776	4	33.7682	3	36.1211	7	24.2586	8	28.8267
50	2019_LCMS_24	Plastoquinone	NO		0.746547	3	21.1626		0.54013	3	20.9594	3	25.1852	7	19.3926	3	19.8348
51	2019_LCMS_25	Medroxyprogesterone	NO		0.905476	8	12.6962		0.355232	8	10.9354	9	12.065	8	11.2043	3	13.3139
52	2019_LCMS_26	PC(20:0/18:1(11Z))	NO		0.569437	3	17.7667		NA	2	17.3404	3	19.2313	2	16.584	3	18.2052
53	2019_LCMS_27	TG(15:0/18:1(9Z)/20:4(5Z,8Z,11Z,14Z))	YES		0.7242	3	27.6803		0.497557	2	29.4363	3	32.5587	2	20.7974	3	28.0823
54	2019_LCMS_28	PA(22:2(13Z,16Z)/20:2(11Z,14Z))	YES		0.618714	3	38.9059		0.0566795	2	40.065	3	40.6804	4	34.8855	3	35.9353
55	2019_LCMS_29	1-18:2-2-18:3-digalactosyldiacylglycerol	NO		0.394813	4	16.2112		0.204948	4	18.0047	4	14.1765	2	18.3553	3	16.4771
56	2019_LCMS_30	Cornusiin E	NO		0.593373	3	17.2826		0.0504486	2	17.0408	3	19.0817	4	12.3507	3	18.5731
57	2019_LCMS_31	TG(15:0/15:0/15:1(9Z))[iso3]	YES		0.751903	4	50.2117		0.481543	4	48.7808	3	52.9645	8	40.3254	5	53.463
58	2019_LCMS_32	1-a,24R,25-Trihydroxyvitamin D2	NO		0.762227	4	9.56429		0.498435	3	10.8522	3	10.6732	8	7.96885	6	8.83519
59	2019_LCMS_33	TG(12:0/14:1(9Z)/19:0)[iso6]	YES		0.747233	5	61.2085		0.440795	3	58.8123	3	72.4475	4	50.9068	3	67.8918
60	2019_LCMS_34	PA(20:3(8Z,11Z,14Z)/17:2(9Z,12Z))	NO		0.402374	3	21.1875		0.0769396	3	21.4495	1	22.5289	4	23.8391	3	18.8415
61	2019_LCMS_35	PI(22:6(4Z,7Z,10Z,13Z,16Z,19Z)/22:1(11Z))	YES		0.879701	8	45.403		0.114912	12	39.5858	3	52.2464	8	45.9112	2	36.3861
62	2019_LCMS_36	PI(P-16:0/18:3(9Z,12Z,15Z))	NO		0.309931	3	18.9236		NA	3	19.4623	NA	21.1955	2	18.4434	NA	18.0967
63	2019_LCMS_37	1-18:3-2-18:2-monogalactosyldiacylglycerol	NO		0.376607	3	15.1691		0.169548	3	16.0448	3	15.3012	2	15.9077	3	15.4084
64	2019_LCMS_38	Avocadyne	NO		0.641647	3	11.4914		0.458549	3	11.6979	3	12.5095	12	8.66083	8	10.8124
65	2019_LCMS_40	bacteriohopanetetrol cyclitol ether	NO		0.746425	5	17.1541		0.339771	12	16.748	8	16.7599	2	18.8776	12	16.8318
66	2019_LCMS_41	PA(20:0/22:2(13Z,16Z))	YES		0.687773	4	54.4795		0.375477	2	57.6664	3	55.9514	7	49.0801	2	46.4293
67	2019_LCMS_43	Triricinolein	YES		0.933157	8	28.0648		0.731376	5	34.5501	8	27.3912	8	33.2491	7	30.4106
68	2019_LCMS_44	TG(15:0/18:2(9Z,12Z)/22:0)	YES		0.720674	3	42.9314		0.561278	4	40.4363	3	46.5312	9	39.6314	3	46.994
69	2019_LCMS_45	PE(P-20:0/22:2(13Z,16Z))	YES		0.781517	5	25.9821		0.491013	5	27.8759	3	24.8388	4	25.0809	3	27.877
70	2019_LCMS_46	Glycinoprenol 11	YES		0.800171	4	36.0894		0.534084	3	37.2122	3	40.5109	7	29.1139	3	34.8172
71	2019_LCMS_47	DG(18:1(9Z)/18:2(9Z,12Z)/0:0)	YES		0.650285	2	47.6802		0.110277	8	53.4419	3	49.1079	6	39.7742	2	40.555
72	2019_LCMS_48	PI(20:3(8Z,11Z,14Z)/22:1(11Z))	NO		0.506889	3	23.1368		-0.404676	2	22.5956	2	25.5121	4	19.1309	2	21.4675
73	2019_LCMS_49	1-O-(alpha-D-galactopyranosyl)-N-hexacosanoylsphinganine	YES		0.602997	3	38.2515		0.313116	7	31.82	3	40.3946	3	36.9163	3	42.9879
74	2019_LCMS_50	PE(15:0/20:3(8Z,11Z,14Z))	NO		0.821095	7	21.2755		0.277857	6	22.9524	3	23.8818	7	21.0385	2	20.9457
75	2019_LCMS_51	Type IV cyanolipid 20:0 ester	YES		0.758311	3	33.1036		0.525	4	36.6471	3	34.7989	8	25.9938	3	31.3568
76	2019_LCMS_52	PC(18:2(9Z,12Z)/18:2(9Z,12Z))	YES		0.619938	3	49.853		0.356929	2	55.5863	3	52.6541	7	49.6414	3	41.6749
77	2019_LCMS_53	PC(16:0/18:3(9Z,12Z,15Z))	NO		0.782398	8	17.7933		-0.133411	9	14.8866	5	21.5207	3	18.7782	8	21.0342
78	2019_LCMS_54	5a-Androst-3-en-17-one	NO		0.748932	5	10.9981		0.502144	4	9.55663	3	12.7016	9	11.7233	5	10.2904
79	2019_LCMS_55	Neoxanthin	NO		0.648514	4	15.4987		0.108257	4	18.2068	9	12.8354	6	14.7189	3	14.552
80	2019_LCMS_56	TG(18:1(9Z)/18:1(9Z)/18:2(9Z,12Z))	NO		0.395056	2	44.4906		-0.0269945	7	45.2129	5	43.2961	2	47.3123	2	42.8912
81	2019_LCMS_57	PE(18:0/20:2(11Z,14Z))	NO		0.611545	3	19.3481		0.346867	2	20.5563	3	21.5103	7	16.6272	3	17.2454
82	2019_LCMS_58	PC(16:0/18:2(9Z,12Z))	YES		0.576505	3	37.4105		0.230183	2	41.6034	3	41.151	8	35.3448	3	32.3433
83	2019_LCMS_59	Tetrahydrodeoxycorticosterone	NO		0.396126	3	14.1958		0.10727	3	14.9246	3	13.4461	2	15.391	3	14.0574
84	2019_LCMS_60	DG(18:4(6Z,9Z,12Z,15Z)/18:3(9Z,12Z,15Z)/0:0)	YES		0.429845	3	57.7742		0.188448	5	41.8959	2	65.3581	3	61.2214	3	58.7407
85	2019_LCMS_61	Glycerol 1,2-di-(9Z-octadecenoate) 3-tetradecanoate	YES		0.711171	3	43.5025		0.512025	3	42.6764	3	48.0246	4	38.5799	3	47.9942
86	2019_LCMS_62	TG(18:2(9Z,12Z)/18:2(9Z,12Z)/18:3(6Z,9Z,12Z))	NO		0.739235	7	37.0646		0.0132587	4	37.0071	8	35.0521	2	41.6745	3	37.2628
87	2019_LCMS_63	TG(16:0/15:0/14:1(9Z))	YES		0.701729	3	42.9784		0.408857	8	40.9837	3	46.9548	8	36.8409	3	44.6613
88	2019_LCMS_64	TG(18:2(9Z,12Z)/18:2(9Z,12Z)/18:2(9Z,12Z))	NO		0.364342	3	38.6275		-0.183906	2	37.6995	6	38.2372	2	41.5147	2	38.8768
89	2019_LCMS_66	PC(16:0/18:1(9Z))	YES		0.628202	3	40.0687		0.334555	2	43.0095	3	43.3651	7	39.8103	3	35.2912
90	2019_LCMS_67	1-18:3-2-18:3-monogalactosyldiacylglycerol	NO		0.879747	8	17.1821		0.3329	8	17.4964	3	17.8862	8	13.7958	3	17.2964
91	2019_LCMS_68	Pregeijerene	NO		0.682183	3	25.1108		0.556155	2	27.1038	3	29.7584	2	21.6407	3	25.5917
92	2019_LCMS_69	SM(d18:1/25:0)	YES		0.734603	5	52.4193		0.386641	6	52.0881	3	53.8245	7	45.0125	3	57.4667
93	2019_LCMS_70	DG(18:3(6Z,9Z,12Z)/18:2(9Z,12Z)/0:0)	NO		0.463962	2	34.1366		-0.126467	7	35.3499	3	30.0556	2	36.4385	2	33.8584
94	2019_LCMS_71	Pheophytin-a	NO		NA	NA	7.99805		NA	NA	7.74964	NA	6.80805	NA	8.74505	NA	8.73328
95	2019_LCMS_72	alpha-Tocopherol succinate	NO		0.653765	3	13.0519		0.521204	3	14.2348	3	13.6392	3	13.1244	3	12.1261
96	2019_LCMS_73	PG(16:0/18:0)	NO		NA	NA	13.8198		NA	5	13.2232	NA	13.514	2	12.9559	12	13.0768
97	2019_LCMS_74	1-18:2-2-18:2-digalactosyldiacylglycerol	NO		0.738215	4	13.381		0.533998	3	13.5285	8	11.8199	4	15.011	3	13.555
98	2019_LCMS_75	PC(P-18:1(11Z)/16:1(9Z))	NO		0.73915	3	16.6935		0.549734	3	18.337	3	18.4095	7	13.6209	3	15.2644
99	2019_LCMS_76	18-Nor-4(19),8,11,13-abietatetraene	YES		0.753261	3	35.3185		0.527138	3	35.3728	3	40.6508	7	28.4091	3	35.028
100	2019_LCMS_77	PG(O-20:0/16:0)	YES		0.702693	3	32.7681		0.488516	3	33.5999	3	34.346	10	28.8376	3	35.0823
101	2019_LCMS_78	DG(18:2(9Z,12Z)/18:2(9Z,12Z)/0:0)	YES		0.673491	3	45.7306		0.214642	8	49.0581	3	45.2971	2	42.4512	3	38.6326
102	2019_LCMS_79	DG(20:5(5Z,8Z,11Z,14Z,17Z)/20:5(5Z,8Z,11Z,14Z,17Z)/0:0)	NO		0.434825	2	34.2752		0.22002	2	37.8555	2	33.7094	2	35.4665	2	33.8419
103	2019_LCMS_80	PA(18:3(6Z,9Z,12Z)/22:0)	NO		0.33378	3	18.4581		0.122187	3	18.5178	5	17.7894	3	19.0992	3	18.8298
104	2019_LCMS_81	(20R)-24-Hydroxygeminivitamin D3	NO		0.625082	3	16.7679		0.02649	8	13.6175	3	18.2412	4	10.8425	3	17.3897
105	2019_LCMS_82	TG(18:2(9Z,12Z)/18:3(6Z,9Z,12Z)/18:3(6Z,9Z,12Z))	YES		0.833228	6	28.0693		0.595886	6	24.1624	6	34.7745	2	27.6233	12	32.0251
106	2019_LCMS_83	TG(18:1(9Z)/18:2(9Z,12Z)/18:2(9Z,12Z))	YES		0.817129	7	49.5167		0.294148	2	54.226	4	48.3244	2	52.908	3	45.9892
107	2019_LCMS_84	Glucosylceramide (d18:1/22:0)	NO		0.857618	6	6.6677		0.551937	6	7.86442	7	4.8795	12	6.85619	3	7.54334
108	2019_LCMS_85	SM(d18:2/20:1)	YES		0.655177	2	41.2601		0.52941	2	44.4069	3	41.5243	2	37.7919	3	38.7524
109	2019_LCMS_86	PE(20:1(11Z)/14:1(9Z))	YES		0.561369	3	31.7876		0.240884	2	35.241	3	35.51	7	26.259	3	28.6236
110	2019_LCMS_87	Glycerol 2-(9Z,12Z-octadecadienoate) 1-hexadecanoate 3-O-[alpha-D-galactopyranosyl-(1->6)-beta-D-galactopyranoside]	NO		0.395484	3	15.6361		0.155532	3	17.1946	3	16.5258	3	15.3154	5	14.6447
111	2019_LCMS_88	3-Hydroxy-cis-5-tetradecenoylcarnitine	NO		0.6156	3	13.796		0.495738	2	12.9475	3	15.2865	2	14.1093	3	13.3064
112	2019_LCMS_89	D8'-Merulinic acid A	NO		0.867528	8	24.067		0.352603	2	24.654	3	25.7772	9	23.6766	9	25.4088
113	2019_LCMS_90	Solanthrene	YES		0.661577	3	26.7019		0.270151	2	29.718	3	29.6849	2	24.0966	6	23.5926
114	2019_LCMS_91	TG(16:0/16:1(9Z)/20:4(5Z,8Z,11Z,14Z))	NO		0.502246	3	30.306		0.360483	3	23.3086	3	33.7609	2	31.378	3	33.705
115	2019_LCMS_92	TG(13:0/14:0/18:1(9Z))[iso6]	YES		0.632643	3	50.7704		0.341624	3	47.7801	3	56.9072	9	43.895	3	53.0954
116	2019_LCMS_93	menaquinol-12	YES		0.717486	3	40.9438		0.468081	3	40.4178	3	43.4967	8	36.6704	3	43.8254
117	2019_LCMS_94	DG(24:0/24:0/0:0)	YES		0.902057	6	40.0418		0.713626	5	38.368	8	49.0129	7	33.1044	4	47.7231
118	2019_LCMS_95	DG(16:0/18:2(9Z,12Z)/0:0)	YES		0.689516	3	28.551		0.386885	2	33.7531	3	28.5986	10	17.4368	3	27.2482
119	2019_LCMS_96	1-tetradecanoyl-2-hexadecanoyl-sn-glycero-3-phosphosulfocholine	YES		0.96885	10	27.1181		0.568194	8	34.5664	3	29.8326	10	22.0795	10	30.4793
120	2019_LCMS_97	Tricetin	NO		0.556296	3	30.2196		0.0772662	3	33.3754	3	32.9667	3	29.5586	12	24.8557
121	2019_LCMS_98	DG(20:5(5Z,8Z,11Z,14Z,17Z)/22:6(4Z,7Z,10Z,13Z,16Z,19Z)/0:0)	NO		0.844399	7	20.9788		0.284351	12	20.6408	5	23.0766	7	20.3355	3	19.2707
122	2019_LCMS_99	MG(0:0/16:0/0:0)	YES		0.88517	6	22.7272		0.667713	4	26.6131	3	24.6855	8	20.645	8	18.3314
123	2019_LCMS_100	PA(15:0/20:3(8Z,11Z,14Z))	NO		0.293819	2	30.5215		0.122733	3	32.1063	3	31.0433	3	31.7738	3	28.4314
124	2019_LCMS_101	PI(21:0/17:1(9Z))	NO		NA	NA	11.9145		NA	NA	11.1099	5	12.0205	NA	11.2147	NA	12.481
125	2019_LCMS_102	25-Acetyl-6,7-didehydrofevicordin F 3-[glucosyl-(1->6)-glucoside]	NO		0.407802	3	17.8171		0.174891	2	17.0178	3	19.4299	2	16.5526	2	19.2892
126	2019_LCMS_104	Inugalactolipid A	NO		0.776183	5	6.59975		0.407642	2	8.01454	3	6.56879	7	5.23094	9	5.85085
127	2019_LCMS_105	PG(22:6(4Z,7Z,10Z,13Z,16Z,19Z)/17:1(9Z))	YES		0.590919	5	47.4453		0.211617	5	38.8775	5	54.9058	2	46.7998	3	49.5832
128	2019_LCMS_107	LysoPE(18:1(9Z)/0:0)	YES		0.578181	2	64.7746		0.059011	2	75.9674	2	71.5659	8	68.9969	3	44.2877
129	2019_LCMS_108	PA(13:0/20:3(8Z,11Z,14Z))	NO		0.903262	7	13.4388		0.46541	3	16.7404	3	16.1116	2	15.5875	7	13.4674
130	2019_LCMS_109	TG(16:1(9Z)/18:1(9Z)/20:1(11Z))	NO		0.292302	2	33.836		-0.0498897	5	24.2941	3	38.3742	2	35.2715	3	33.939
131	2019_LCMS_110	(+)-vulgraon B	YES		0.728481	3	37.4754		0.505468	3	38.406	3	41.9747	7	28.8342	3	37.8071
132	2019_LCMS_111	SM(d18:1/24:1(15Z))	YES		0.760067	5	48.6105		0.482395	5	45.1065	3	53.2604	4	44.1222	3	55.6192
133	2019_LCMS_112	PC(20:0/20:1(11Z))	NO		0.616396	3	9.00883		0.447702	3	10.2833	3	10.3601	3	7.58381	8	7.67638
134	2019_LCMS_113	PI(20:2(11Z,14Z)/18:2(9Z,12Z))	YES		0.812412	5	32.8423		0.536327	5	37.0382	6	32.6659	7	36.4957	8	33.5399
135	2019_LCMS_114	PC(18:1(9Z)/18:1(9Z))	YES		0.608802	2	49.6047		0.365897	2	51.1268	3	52.9916	7	49.9247	2	43.6386
136	2019_LCMS_115	PC(18:1(9Z)/18:2(9Z,12Z))	YES		0.648678	3	50.1685		0.396203	2	55.0558	3	53.3836	8	47.5987	3	42.4359
137	2019_LCMS_116	1-18:1-2-16:0-digalactosyldiacylglycerol	NO		0.457486	3	21.0821		0.0867507	2	22.7888	3	20.2387	2	19.2327	3	22.5355
138	2019_LCMS_117	PA(20:0/20:4(5Z,8Z,11Z,14Z))	NO		0.937569	10	8.29514		0.530937	2	10.4045	3	9.17999	9	8.16852	8	7.89228
139	2019_LCMS_118	PC(18:2(9Z,12Z)/18:3(9Z,12Z,15Z))	YES		0.552493	3	40.9038		0.174117	3	43.1879	3	43.8776	7	41.342	3	36.2759
140	2019_LCMS_119	PC(o-16:1(9Z)/18:2(9Z,12Z))	NO		0.658659	3	22.3512		0.359404	2	24.8955	3	24.2018	7	18.5158	3	20.8939
141	2019_LCMS_120	Secoisotetrandrine	YES		0.717249	5	70.5421		0.424613	5	79.2877	5	77.2207	7	64.7643	3	75.4623
142	2019_LCMS_121	(3E,7E)-4,8,12-Trimethyl-1,3,7,11-tridecatetraene	YES		0.967845	10	35.4902		0.487787	12	36.5078	3	39.0197	7	28.5285	3	37.2514
143	2019_LCMS_122	PA(22:1(11Z)/19:0)	YES		0.948248	9	32.7477		0.464548	3	36.7069	3	30.1013	4	31.8869	3	30.7422
144	2019_LCMS_123	Armillarin	NO		0.592668	3	16.6884		0.277702	2	17.0142	3	18.019	2	14.7477	3	16.7815
145	2019_LCMS_126	1-hexadecanoyl-2-[(5S,6E,8Z,11Z,14Z)-5-hydroxyicosatetraenoyl]-sn-glycero-3-phosphocholine	NO		0.959422	10	17.6616		0.397181	11	16.4238	8	20.0786	12	12.301	8	19.5309
146	2019_LCMS_127	5-Hydroxy-6-methoxycoumarin 7-glucoside	NO		0.494277	3	19.595		-0.125425	2	16.2744	2	21.1598	8	17.8805	3	19.5479
147	2019_LCMS_128	PE(18:0/18:2(9Z,12Z))	YES		0.432148	3	44.6646		-0.456567	4	46.5927	1	46.1032	5	45.562	3	37.6034
148	2019_LCMS_129	PI(21:0/18:1(9Z))	NO		0.895268	8	20.6062		0.309951	3	21.1829	9	18.9686	8	18.0711	8	22.403
149	2019_LCMS_130	N-palmitoyl glutamine	NO		0.66506	3	12.8425		0.527267	3	13.7427	3	13.3692	3	13.0965	3	12.4058
150	2019_LCMS_131	PE(22:2(13Z,16Z)/20:3(8Z,11Z,14Z))	YES		0.744082	5	36.1382		0.363562	3	37.2852	3	40.1033	10	26.7395	3	34.3059
151	2019_LCMS_132	Capsorubin	NO		0.668335	4	14.2117		0.0512689	4	16.4413	12	10.4922	10	12.804	3	13.4261
152	2019_LCMS_133	TG(15:0/20:1(11Z)/20:2n6)	YES		0.649651	3	40.453		0.537328	3	38.1787	3	46.5898	3	37.0948	3	45.2438
153	2019_LCMS_134	TG(14:0/18:2(9Z,12Z)/22:6(4Z,7Z,10Z,13Z,16Z,19Z))	NO		NA	NA	27.9418		NA	1	25.7877	NA	29.4129	NA	27.0233	NA	30.066
154	2019_LCMS_135	PI-Cer(d18:1/22:0)	YES		0.82654	5	25.8585		0.622118	4	27.4027	3	29.5455	7	24.9029	12	27.1094
155	2019_LCMS_136	TG(18:2(9Z,12Z)/19:0/20:2(11Z,14Z))[iso6]	YES		0.845879	6	40.5805		0.467797	7	37.2813	3	43.6454	8	33.2151	5	41.4953
156	2019_LCMS_137	5alpha-androstane	YES		0.639498	3	28.3903		0.308469	6	28.4887	3	30.2395	2	27.0986	12	29.1455
157	2019_LCMS_138	PA(20:2(11Z,14Z)/22:1(11Z))	YES		0.474812	2	41.0197		0.0432372	2	40.535	3	42.6814	2	36.5794	2	41.7013
158	2019_LCMS_139	TG(12:0/22:4(7Z,10Z,13Z,16Z)/22:6(4Z,7Z,10Z,13Z,16Z,19Z))[iso6]	YES		0.667692	3	29.3815		0.311988	12	27.373	3	31.0904	4	29.1036	3	28.4583
159	2019_LCMS_140	Vinaginsenoside R3	YES		0.59799	5	44.3233		0.167009	5	46.0735	5	42.5842	3	48.4836	7	47.3815
160	2019_LCMS_141	Capsidiol	YES		0.324242	2	123.4		NA	2	122.516	3	123.247	7	123.27	NA	121.094
161	2019_LCMS_142	PE(20:0/22:1(13Z))	NO		NA	NA	12.6609		NA	NA	12.8151	NA	13.0849	NA	11.6235	NA	13.3538
162	2019_LCMS_143	PA(22:2(13Z,16Z)/17:2(9Z,12Z))	NO		0.857398	8	20.254		-0.0216445	8	16.4751	2	23.6805	11	16.6264	2	20.2095
163	2019_LCMS_144	PE(18:3(6Z,9Z,12Z)/18:2(9Z,12Z))	NO		0.460508	3	23.5992		0.225935	2	24.866	3	26.3195	2	23.0518	3	21.2383
164	2019_LCMS_145	1-(O-alpha-D-glucopyranosyl)-(1,3R,25R)-hexacosanetriol	NO		0.390681	2	20.8545		-0.180924	9	23.5823	12	16.0045	3	19.6932	1	21.2737
165	2019_LCMS_146	13'-Hydroxy-alpha-tocopherol	NO		0.150741	1	18.0565		NA	1	17.0502	8	17.4105	NA	17.2757	3	17.9857
166	2019_LCMS_147	O-Methylsomniferine	YES		0.703084	5	62.9862		0.467795	5	68.3316	5	69.3952	5	55.2907	3	68.7575
167	2019_LCMS_148	PI(19:1(9Z)/20:3(8Z,11Z,14Z))	YES		0.987944	12	25.3914		0.679962	3	33.2717	9	27.3593	10	25.9184	8	25.6968
168	2019_LCMS_150	DGDG(18:4(6Z,9Z,12Z,15Z)/18:4(6Z,9Z,12Z,15Z))	YES		0.720565	6	45.8157		0.144811	7	52.7436	7	43.2651	3	47.3453	7	45.9742
169	2019_LCMS_151	SM(d18:0/12:0)	NO		0.556242	3	25.6132		0.131823	2	29.6163	3	23.4979	2	26.6604	3	21.1902
170	2019_LCMS_152	Kaempferol	NO		0.336305	2	48.2078		0.100852	3	52.8258	3	50.0018	2	37.4759	2	52.1185
171	2019_LCMS_153	PG(16:1(9Z)/16:0)	NO		0.778394	5	20.2288		0.353192	4	24.2334	3	20.8804	7	20.2	3	16.9251
172	2019_LCMS_154	Medicarpin 3-O-(6'-malonylglucoside)	NO		NA	NA	115.09		NA	NA	131.498	NA	118.867	4	78.2833	NA	115.425
173	2019_LCMS_155	2-methoxy-6-all-trans-nonaprenylhydroquinone	YES		0.692897	3	50.5192		0.480898	3	52.172	3	52.7488	4	45.7886	3	53.4281
174	2019_LCMS_156	PA(21:0/17:1(9Z))	NO		NA	NA	18.8941		NA	4	18.1501	5	17.6762	NA	19.537	NA	18.4676
175	2019_LCMS_157	PG(18:0/20:2(11Z,14Z))	NO		0.952476	9	20.3494		0.690811	3	25.4976	9	21.6942	8	16.4025	3	21.3099
176	2019_LCMS_158	Galalpha1-3(Fucalpha1-2)Galbeta1-3(Fucalpha1-4)GlcNAcbeta1-3Galbeta1-4Glcbeta-Cer(d18:1/16:0)	NO		0.609008	3	23.6311		0.341419	3	25.7548	3	26.8402	4	18.7971	3	23.4714
177	2019_LCMS_159	LysoPE(0:0/18:1(11Z))	YES		0.896516	9	52.2215		-0.0307845	9	50.2773	2	62.3437	9	54.8141	2	42.2168
178	2019_LCMS_160	3alpha,6alpha,12alpha-Trihydroxy-7-oxo-5beta-cholan-24-oic Acid	NO		0.979448	12	12.5959		0.541468	3	12.6726	3	13.5489	2	13.2903	12	8.93035
179	2019_LCMS_161	Dieporeticenin	NO		0.308792	3	26.2457		0.0939668	2	30.0084	2	26.5689	2	29.0683	3	23.3783
180	2019_LCMS_162	OH-Diaponeurosporene glucoside ester	NO		0.360838	3	13.7708		0.269509	3	13.2054	3	14.7197	2	14.9796	2	14.3963
181	2019_LCMS_163	PI(16:2(9Z,12Z)/16:0)	NO		0.501517	3	30.8897		0.383634	3	22.8758	3	34.0767	3	35.2486	3	32.6792
182	2019_LCMS_164	18:2 Sitosteryl ester	NO		0.309241	4	42.6726		NA	6	39.3159	5	35.0093	NA	40.8029	NA	46.1378
183	2019_LCMS_165	TG(16:1(9Z)/16:1(9Z)/20:4(5Z,8Z,11Z,14Z))	YES		0.413306	3	49.3407		0.213414	2	42.2325	3	52.6541	3	51.5702	3	55.4838
184	2019_LCMS_166	TG(18:0/22:0/22:6(4Z,7Z,10Z,13Z,16Z,19Z))	YES		0.738602	5	57.1854		0.438799	5	52.5016	3	61.4313	9	50.4747	3	65.2726
185	2019_LCMS_167	DG(21:0/22:0/0:0)	NO		0.68786	3	19.2921		0.379254	2	19.8506	3	20.7916	7	18.0734	3	19.0481
186	2019_LCMS_169	PA(17:1(9Z)/18:2(9Z,12Z))	NO		0.485874	3	29.0703		0.309576	2	29.1657	3	28.8453	2	32.2875	3	28.0254
187	2019_LCMS_170	2-methoxy-6-all trans-decaprenyl-2-methoxy-1,4-benzoquinol	YES		0.720828	3	23.1769		0.40324	8	22.2369	3	25.4573	2	18.5415	3	22.7908
188	2019_LCMS_171	beta1-Chaconine	NO		0.48666	3	31.7653		0.281564	2	36.5746	3	31.4991	3	30.8923	4	28.3973
189	2019_LCMS_173	Pubesenolide	NO		0.935225	8	12.9341		0.641769	3	14.167	3	13.8361	10	7.95784	8	12.1551
190	2019_LCMS_174	Zeranol	NO		0.97687	12	15.5905		0.302177	12	13.1604	3	20.1393	8	22.2644	10	17.302
191	2019_LCMS_175	PG(18:3(9Z,12Z,15Z)/16:1(9Z))	YES		0.920985	8	33.1187		0.398474	2	41.2128	9	32.2535	7	26.7601	3	32.4077
192	2019_LCMS_176	PA(21:0/21:0)	YES		0.905493	8	36.5767		0.235008	9	38.9608	8	30.8687	7	43.4948	2	37.8401
193	2019_LCMS_177	PC(18:1(9Z)/18:3(9Z,12Z,15Z))	NO		0.504903	3	30.593		0.305618	2	32.067	3	34.1714	2	25.8219	2	28.7522
194	2019_LCMS_178	TG(16:0/16:0/18:1(9Z))	YES		0.780606	5	49.2787		0.534283	3	49.2333	3	54.0509	7	41.6002	3	54.7334
195	2019_LCMS_180	3-demethylubiquinol-9	NO		0.522542	3	20.78		0.266275	3	22.5699	3	21.0581	3	18.2119	3	22.6727
196	2019_LCMS_181	1,2-dihydrostilbene	NO		0.600615	5	16.8366		0.15722	4	17.0379	1	19.5648	3	16.651	3	17.3421
197	2019_LCMS_182	Zeaxanthin diglucoside	NO		0.836034	7	24.0583		0.336921	3	23.8491	3	26.3055	7	25.7611	3	21.8038
198	2019_LCMS_183	Capsicoside C3	NO		0.451893	3	20.2596		0.0282731	3	19.1988	5	19.4649	3	21.0586	3	20.8384
199	2019_LCMS_184	DG(22:6(4Z,7Z,10Z,13Z,16Z,19Z)/22:6(4Z,7Z,10Z,13Z,16Z,19Z)/0:0)	NO		0.280505	2	46.7865		-1.13084	2	46.8746	1	50.3929	11	36.8958	1	45.1266
200	2019_LCMS_185	PE(18:0/18:1(9Z))	NO		0.519213	6	50.5792		NA	5	47.6515	NA	51.8305	2	53.076	5	48.9598
201	2019_LCMS_186	Neochlorogenin	NO		0.336918	3	38.9558		-0.288556	2	34.1058	3	37.7164	3	42.81	3	38.7071
202	2019_LCMS_187	PE(18:3(9Z,12Z,15Z)/16:0)	NO		0.29675	2	19.7118		NA	2	20.2464	NA	21.1887	2	17.8491	2	20.4078
203	2019_LCMS_188	PG(17:2(9Z,12Z)/22:6(4Z,7Z,10Z,13Z,16Z,19Z))	NO		0.561875	6	47.8239		0.192793	5	32.7815	3	55.7564	2	50.4972	3	50.5537
204	2019_LCMS_190	(Z)-2-Octene	NO		0.643891	2	25.4232		0.51272	2	26.2424	3	29.4924	3	21.0947	3	25.5144
205	2019_LCMS_191	PC(20:0/16:1(9Z))	YES		0.56054	2	48.643		0.177759	2	50.4154	3	53.7175	7	43.1352	3	43.3258
206	2019_LCMS_192	DG(16:1(9Z)/18:2(9Z,12Z)/0:0)	NO		0.766944	5	21.5477		0.262152	2	25.5874	3	21.5834	11	17.1936	3	20.333
207	2019_LCMS_193	PC(18:1(9Z)/24:0)	NO		0.678226	6	12.3796		0.154392	5	12.9232	3	13.3774	3	11.9802	12	10.801
208	2019_LCMS_195	PA(22:0/19:0)	YES		0.643807	2	43.4497		0.444666	2	48.0674	3	42.3974	3	41.0962	3	42.7673
209	2019_LCMS_196	MG(18:2(9Z,12Z)/0:0/0:0)	YES		0.499865	2	65.0519		0.147374	5	60.6735	2	69.5151	2	77.3961	3	58.3786
210	2019_LCMS_198	Glycyrrhetinic acid	YES		0.367826	2	54.6489		-0.0106317	2	56.9945	2	55.8699	2	59.1988	3	48.5391
211	2019_LCMS_199	Glabrin C	NO		0.299174	3	25.6511		-0.399289	3	27.2537	3	26.3582	10	25.4393	2	23.6706
212	2019_LCMS_200	Dichotellate A	NO		0.580392	3	19.8694		0.361887	3	21.4752	3	20.8619	2	17.1079	3	19.8381
213	2019_LCMS_201	Conicasterol B	NO		0.69063	3	11.2174		0.466347	5	8.99774	3	12.3561	2	11.5732	3	10.6349
214	2019_LCMS_202	PG(17:0/18:2(9Z,12Z))	NO		0.25491	1	16.8957		-0.0325519	1	17.3074	1	18.1656	2	13.2122	1	17.7002
215	2019_LCMS_203	Azithromycin	NO		0.452397	3	15.3728		-0.594226	3	15.4904	1	16.6123	4	13.1338	11	14.586
216	2019_LCMS_204	1-Arachidonoylglycerophosphoinositol	NO		0.166469	1	46.2658		-0.121432	8	32.0769	1	50.8715	3	49.7462	1	48.9002
217	2019_LCMS_205	5-Hydroxy-4-methoxy-3-methyl-2,6-canthinedione	NO		0.545214	3	18.7468		0.146704	2	15.6245	2	20.3076	2	19.6499	3	17.6049
218	2019_LCMS_207	PI(22:6(4Z,7Z,10Z,13Z,16Z,19Z)/21:0)	YES		0.600482	5	59.0702		0.140861	5	53.4856	5	66.6928	3	61.8902	3	62.3024
219	2019_LCMS_208	MG(18:0/0:0/0:0)	NO		0.931101	9	15.9949		0.620287	8	17.7153	8	18.0652	12	21.3058	9	17.7712
220	2019_LCMS_209	PI(O-16:0/17:2(9Z,12Z))	YES		0.345666	2	53.0265		0.0107615	2	48.2574	5	57.0474	2	51.2567	2	54.1361
221	2019_LCMS_210	PG(18:2(9Z,12Z)/16:0)	NO		0.222216	1	26.3108		-0.682996	1	26.0791	1	25.7337	5	23.3203	1	28.2721
222	2019_LCMS_211	PI(19:0/22:6(4Z,7Z,10Z,13Z,16Z,19Z))	NO		0.5407	3	30.4231		0.366946	2	34.3377	3	30.7384	3	30.9538	3	30.1847
223	2019_LCMS_212	4'-O-Methylneobavaisoflavone 7-O-(2''-p-coumaroylglucoside)	NO		0.567745	3	24.2116		0.407438	3	25.3694	3	24.3168	2	25.8684	3	21.694
224	2019_LCMS_213	beta-Sitosterol 3-O-beta-D-galactopyranoside	NO		0.591767	3	14.7632		0.385832	3	15.9943	3	15.7769	3	14.5892	3	13.8924
225	2019_LCMS_214	Isolimonic acid glucoside	NO		0.346615	2	31.5735		0.122036	2	34.6769	2	30.5452	2	31.502	2	31.9462
226	2019_LCMS_215	Scillirosidin	NO		0.680107	3	14.2541		0.442999	3	15.0675	3	15.9977	3	12.1357	3	13.6773
227	2019_LCMS_216	NA	NO		0.594595	3	19.1532		0.198233	8	17.56	3	21.0799	2	15.5354	3	17.1948
228	2019_LCMS_217	PA(22:6(4Z,7Z,10Z,13Z,16Z,19Z)/17:0)	NO		0.799225	7	15.564		0.140159	12	15.6021	8	18.9239	6	15.0016	4	17.1967
229	2019_LCMS_218	ent-16-Kaurene	YES		0.709695	3	31.8023		0.388719	2	34.3147	3	34.6029	12	23.946	3	32.4352
230	2019_LCMS_219	18:2 Stigmasteryl ester	NO		0.530229	5	34.119		0.229556	2	36.1207	3	33.1608	2	33.6329	2	36.8898
231	2019_LCMS_220	DG(19:1(9Z)/22:0/0:0)[iso2]	YES		0.648911	3	33.8696		0.28759	3	33.3861	3	37.2368	8	24.376	3	36.2315
232	2019_LCMS_221	Cer(d16:2(4E,6E)/20:1(11Z)(2OH))	NO		0.655931	5	24.0821		0.157966	4	23.064	5	27.0739	3	23.4747	3	22.2502
233	2019_LCMS_222	Cohibin A	NO		0.969638	12	27.8544		0.245858	2	28.9089	3	25.5984	2	28.3204	2	28.8599
234	2019_LCMS_223	Lactucaxanthin	YES		0.962571	8	20.5849		0.807254	12	25.5438	8	23.1417	8	23.6056	12	20.1359
235	2019_LCMS_224	PC(22:0/18:1(9Z))	NO		0.689909	3	19.4154		0.469308	3	21.8914	3	21.6524	7	17.0525	3	16.1768
236	2019_LCMS_225	DG(18:4(6Z,9Z,12Z,15Z)/16:0/0:0)	NO		0.664071	3	21.022		0.310281	8	23.3776	3	19.9459	2	21.5719	3	19.727
237	2019_LCMS_226	PC(o-18:1(9Z)/22:0)	YES		0.630621	3	61.8937		0.5127	4	56.4017	3	68.7448	3	55.7457	3	73.0008
238	2019_LCMS_227	PA(22:0/20:1(11Z))	YES		0.924729	9	41.9501		0.183383	9	40.8028	9	34.3302	9	49.4092	2	41.7752
239	2019_LCMS_228	Phytoene	NO		0.922071	8	17.2232		0.526505	5	15.8079	8	18.925	8	14.779	3	17.8346
240	2019_LCMS_229	TG(14:0/14:1(9Z)/20:3n6)	YES		0.70414	3	42.5081		0.421566	3	49.0672	3	45.3593	9	30.443	3	40.3378
241	2019_LCMS_230	PI(P-16:0/18:2(9Z,12Z))	NO		0.387902	2	20.1822		0.198429	2	21.034	2	21.813	2	20.3124	2	20.0516
242	2019_LCMS_232	TG(14:1(9Z)/14:1(9Z)/20:5(5Z,8Z,11Z,14Z,17Z))	NO		0.452768	2	18.483		NA	5	20.0667	NA	21.3708	2	15.1364	6	19.2091
243	2019_LCMS_233	TG(14:1(9Z)/16:0/20:5(5Z,8Z,11Z,14Z,17Z))	YES		0.7688	5	47.2546		0.439536	6	45.8643	3	48.3153	4	41.6647	3	55.2221
244	2019_LCMS_234	alpha-Cryptoxanthin	YES		0.925954	8	27.3827		0.59379	4	31.663	4	29.7824	9	27.6831	9	20.3799
245	2019_LCMS_235	Nonanoyl-CoA	NO		0.495741	3	19.4583		0.101322	2	19.1942	2	19.4596	3	19.3754	3	19.3042
246	2019_LCMS_236	TG(16:0/16:1(9Z)/18:2(9Z,12Z))	YES		0.664287	3	52.7773		0.415498	3	52.2337	3	53.9282	4	46.8272	3	61.0871
247	2019_LCMS_237	propanoyl phosphate	NO		0.417197	3	29.1549		-0.111347	3	27.7808	3	29.634	2	33.0558	10	24.4784
248	2019_LCMS_238	PGP(18:1(11Z)/18:0)	NO		0.689471	3	20.9594		0.443727	3	23.7015	3	21.2071	4	20.6972	3	17.8403
249	2019_LCMS_240	Galactosylceramide (d18:1/14:0)	NO		0.342277	4	56.2366		NA	2	48.9854	NA	56.7953	2	58.8598	11	55.1568
250	2019_LCMS_241	Apo-10'-violaxanthal	YES		0.781605	5	32.9989		0.598411	5	36.0273	4	32.8598	5	41.0889	4	29.0077
251	2019_LCMS_243	2-(3'-Methylthio)propylmalic acid	NO		0.670117	5	23.7961		0.0757935	2	18.4989	2	25.4459	3	25.1192	3	23.0818
252	2019_LCMS_244	4,5-epoxy-17R-HDHA	NO		0.511023	3	29.3157		0.362518	3	24.8709	3	32.6936	2	30.8008	3	30.7433
253	2019_LCMS_245	[7]-Gingerol	NO		0.204704	2	66.1223		NA	NA	70.7317	3	49.9267	NA	73.3055	NA	65.8564
254	2019_LCMS_246	Octyl phenylacetate	NO		0.658671	3	18.6423		0.400691	3	19.2806	3	20.7075	7	16.9307	3	16.8116
255	2019_LCMS_247	TG(14:1(9Z)/15:0/16:1(9Z))	YES		0.710643	6	92.1749		0.371921	5	85.5136	3	92.9903	3	81.8029	3	116.116
256	2019_LCMS_248	PE(15:0/20:2(11Z,14Z))	YES		0.653765	3	26.6265		0.451741	2	30.2568	3	26.5582	2	28.616	3	23.6041
257	2019_LCMS_250	TG(13:0/14:0/14:1(9Z))[iso6]	NO		0.210807	2	26.9971		NA	5	22.7343	NA	26.8786	2	27.6025	NA	28.1633
258	2019_LCMS_251	PG(16:0/19:0)	NO		0.515771	5	19.8944		NA	5	19.4691	5	21.1937	NA	18.9454	1	22.2236
259	2019_LCMS_252	PC(15:0/20:3(8Z,11Z,14Z))	NO		0.535931	5	24.0103		0.221335	2	25.1497	5	27.3436	2	23.1842	5	24.1673
260	2019_LCMS_253	PC(18:0/18:1(11Z))	NO		0.625686	3	24.8707		0.337303	3	27.1321	3	27.4151	4	20.8894	3	25.3253
261	2019_LCMS_255	Sorbitan palmitate	YES		0.936993	8	22.8711		0.632982	4	26.239	4	25.0056	7	22.8433	8	17.3087
262	2019_LCMS_256	PE(15:0/20:1(11Z))	NO		0.900286	9	25.7262		-0.0289035	9	24.9509	11	28.4075	2	24.1333	7	24.4353
263	2019_LCMS_257	Artobiloxanthone	YES		0.773918	6	31.6906		0.374953	3	33.9578	3	31.4777	7	32.7117	7	31.5198
264	2019_LCMS_258	PI(20:0/18:2(9Z,12Z))	NO		0.921671	9	15.5192		0.0965745	5	13.3201	8	16.241	4	16.025	8	16.6316
265	2019_LCMS_259	Stigmasteryl glucoside	NO		0.253796	2	21.5608		NA	NA	15.9551	3	22.3847	2	22.434	2	23.8409
266	2019_LCMS_261	sn-caldarchaeo-1-phosphoethanolamine	NO		0.699968	5	15.284		0.291777	4	15.1802	3	17.0223	4	13.9807	3	14.3848
267	2019_LCMS_262	Campesterol glucoside	NO		0.623187	2	20.1726		0.318135	2	21.3957	3	19.4071	8	19.3984	2	19.9807
268	2019_LCMS_263	Uridine diphosphate-N-acetylglucosamine	NO		0.622296	4	23.2861		0.245574	4	24.6795	4	20.5362	4	26.8926	2	21.8487
269	2019_LCMS_264	Pipericine	NO		0.396535	5	58.7975		NA	NA	47.2947	1	63.0374	12	58.3649	NA	62.7765
270	2019_LCMS_265	phenolic phthiocerol	NO		0.98538	12	14.2179		0.380075	12	16.8363	3	16.3114	7	9.35335	3	13.9871
271	2019_LCMS_266	PI(20:3(8Z,11Z,14Z)/18:2(9Z,12Z))	NO		0.419959	3	20.789		0.0568209	2	20.8031	1	22.5402	2	21.2034	3	19.8688
272	2019_LCMS_267	1-O-palmitoyl-Cer(d18:1/16:0)	NO		0.579978	2	28.5947		0.493636	2	29.4305	3	33.9433	2	22.5804	3	31.3587
273	2019_LCMS_268	7,8-Diaminopelargonic acid	YES		0.898746	8	28.086		0.412606	2	31.1857	3	32.7616	7	21.9889	8	24.2469
274	2019_LCMS_269	Montecristin	NO		0.977695	12	24.4967		0.305071	12	26.4642	5	28.9004	7	24.9771	12	30.9449
275	2019_LCMS_270	PC(21:0/20:1(11Z))	NO		0.573843	3	17.0681		0.506244	3	20.0744	3	18.4069	3	13.8185	3	17.4066
276	2019_LCMS_271	Megalomicin B	NO		0.605421	4	27.215		0.00279949	4	27.7063	4	26.803	10	28.9054	3	26.8254
277	2019_LCMS_272	PA(20:5(5Z,8Z,11Z,14Z,17Z)/22:0)	NO		0.470956	3	15.8151		0.194987	3	18.442	3	14.3641	2	16.4231	3	13.7525
278	2019_LCMS_273	Majoroside F1	YES		0.927222	8	37.4527		0.68218	4	46.8657	8	40.1446	7	33.4745	8	37.1947
279	2019_LCMS_275	PC(21:0/22:0)	NO		0.432026	3	20.9979		0.129122	2	19.4621	3	22.8223	3	21.3539	3	22.2927
280	2019_LCMS_276	PE(22:0/24:1(15Z))	NO		NA	NA	25.5976		NA	NA	24.6704	NA	24.0405	NA	26.8067	NA	27.0263
281	2019_LCMS_277	PI(17:0/22:4(7Z,10Z,13Z,16Z))	YES		0.728277	5	36.7876		0.318872	6	29.5384	3	39.7133	2	40.2867	8	36.4634
282	2019_LCMS_278	DG(21:0/22:4(7Z,10Z,13Z,16Z)/0:0)[iso2]	YES		0.928942	8	41.2767		0.526245	4	45.7299	3	44.7438	8	33.0613	5	43.1008
283	2019_LCMS_279	PE(20:0/20:1(11Z))	YES		0.697899	3	34.9757		0.402996	7	35.8469	3	32.6893	4	35.6629	3	35.4091
284	2019_LCMS_281	protochlorophyll a	NO		0.698085	3	13.5536		0.39991	3	14.7388	3	13.3633	7	10.464	3	12.604
285	2019_LCMS_282	PC(P-18:0/22:0)	YES		0.690675	3	42.541		0.387987	3	41.0909	3	46.3919	4	35.7756	3	47.373
286	2019_LCMS_283	hexadecasphinganine(1+)	NO		0.892673	8	15.8265		0.443837	3	17.2908	3	18.0593	2	15.3228	3	15.1261
287	2019_LCMS_284	2-(3,4-dihydroxyphenyl)-3,5-dihydroxy-7-{[3,4,5-trihydroxy-6-(hydroxymethyl)oxan-2-yl]oxy}-4H-chromen-4-one	NO		0.611407	3	25.1291		0.186632	3	27.7296	3	27.0044	3	23.6389	12	21.3176
288	2019_LCMS_285	Sphinganine	NO		0.882072	7	14.3811		0.437882	3	17.4019	9	18.2059	2	16.3164	7	15.4686
289	2019_LCMS_286	PG(P-16:0/20:4(5Z,8Z,11Z,14Z))	NO		0.39958	3	23.2983		0.16871	3	23.1488	3	23.7849	2	27.9005	3	21.1143
290	2019_LCMS_287	Oleamide	NO		0.876468	10	49.3055		NA	NA	52.821	10	44.1679	12	31.0244	12	48.7201
291	2019_LCMS_288	2-Arachidonylglycerol	YES		0.615493	2	48.1274		0.236277	9	44.4985	3	49.5238	3	56.9873	2	41.415
292	2019_LCMS_290	5,6-Epoxyoctadeca-7,9-diynoic acid	NO		0.885683	8	16.0729		0.338728	4	15.8791	8	17.2366	2	18.2346	4	16.0416
293	2019_LCMS_291	2-Oxo-4-methylthiobutanoic acid	NO		0.572088	3	22.5521		0.0626779	2	23.8065	3	23.1884	12	15.2733	3	23.722
294	2019_LCMS_292	Leucylproline	YES		0.696532	3	27.5593		0.51759	3	26.2477	3	29.1459	4	27.6756	3	28.8158
295	2019_LCMS_293	PC(14:0/18:2(9Z,12Z))	NO		0.545269	3	30.9774		0.334349	2	32.9675	3	30.6107	2	32.0218	3	30.9975
296	2019_LCMS_294	DG(15:0/20:3(8Z,11Z,14Z)/0:0)	NO		0.580931	3	16.191		0.463931	4	13.6298	3	18.5188	3	16.5217	3	18.1273
297	2019_LCMS_295	PA(15:0/22:6(4Z,7Z,10Z,13Z,16Z,19Z))	NO		0.392512	3	38.5605		-0.173289	2	43.3921	2	40.1029	12	43.9511	3	37.9805
298	2019_LCMS_297	PS(O-20:0/22:6(4Z,7Z,10Z,13Z,16Z,19Z))	NO		0.759631	6	27.0018		0.406291	3	30.4203	3	28.3446	7	21.6473	3	25.186
299	2019_LCMS_298	campest-22E-en-3beta,4beta,5alpha,6alpha,8beta,14alpha,15alpha,25,28-nonol	NO		NA	NA	42.5931		NA	5	35.1528	NA	43.7769	NA	43.573	NA	46.9842
300	2019_LCMS_299	Panaxydol linoleate	NO		0.635278	3	21.8793		0.436314	2	22.3344	3	24.6986	3	19.8135	3	22.4398
301	2019_LCMS_300	Calomelanol D-1	NO		0.374987	3	18.2286		0.130667	3	16.5419	3	18.2379	2	18.5237	3	20.0616
302	2019_LCMS_302	3-Hydroxyechinenone	NO		0.276015	3	15.1268		NA	4	12.487	1	16.5902	2	15.7511	NA	16.1243
303	2019_LCMS_303	N-Arachidonoyl GABA	NO		0.730887	4	13.6389		0.384566	3	14.172	3	15.059	8	13.5827	3	13.0611
304	2019_LCMS_304	PI(20:5(5Z,8Z,11Z,14Z,17Z)/21:0)	NO		NA	NA	24.3704		NA	NA	23.0957	2	23.6778	NA	25.1817	NA	25.2455
305	2019_LCMS_305	(3beta,22R,23R,24S)-3,22,23-Trihydroxystigmastan-6-one	NO		NA	NA	20.343		NA	7	15.6091	NA	20.8547	3	19.2801	NA	20.8509
306	2019_LCMS_306	Protoporphyrinogen IX	NO		0.492116	2	38.1687		-0.0892114	9	28.9887	2	43.5225	5	38.9787	2	33.7466
307	2019_LCMS_307	MGDG(18:3(9Z,12Z,15Z)/18:4(6Z,9Z,12Z,15Z))	YES		0.651906	5	49.9922		0.0765362	11	37.4779	5	59.2845	3	59.2401	3	54.633
308	2019_LCMS_308	3-Hydroxy-8'-apo-epsilon-caroten-8'-al	YES		0.952775	10	37.4455		0.411916	5	41.8753	3	41.1951	8	31.2032	3	36.8087
309	2019_LCMS_309	(3S,3'S,5R,5'R,6R)-3,6-Epoxy-5,6-dihydro-3',5,8'-trihydroxy-beta,kappa-caroten-6'-one	NO		0.120047	1	23.4772		NA	4	25.7043	NA	22.9406	5	19.8379	3	22.0137
310	2019_LCMS_311	PGF2alpha methyl ether	YES		0.680489	6	70.2061		-0.159795	9	57.1312	3	69.8049	5	74.2591	5	59.4286
311	2019_LCMS_312	Dehydroisocoproporphyrinogen	YES		0.709748	5	55.9815		0.315524	7	65.0747	6	57.4353	5	56.5032	3	58.3754
312	2019_LCMS_313	PI(P-16:0/18:4(6Z,9Z,12Z,15Z))	NO		0.490024	3	29.8747		0.150731	4	23.6812	3	33.053	4	31.6444	3	30.4785
313	2019_LCMS_315	Munchiwarin	NO		0.210453	1	58.332		NA	1	60.7902	NA	63.4425	5	52.9792	1	53.8124
314	2019_LCMS_316	PI(14:1(9Z)/19:0)	YES		0.322064	2	52.3187		NA	NA	58.9857	1	48.1826	2	44.0606	NA	54.2921
315	2019_LCMS_317	1-18:2-2-18:3-monogalactosyldiacylglycerol	NO		0.708003	3	22.4889		0.213827	3	25.9549	3	23.9779	9	19.8269	3	18.7374
316	2019_LCMS_318	Kiwiionoside	NO		0.361963	3	28.9959		NA	3	29.638	NA	27.7784	3	31.0333	3	28.6965
317	2019_LCMS_319	PE(18:4(6Z,9Z,12Z,15Z)/20:3(8Z,11Z,14Z))	NO		0.402171	3	31.088		-0.345176	3	32.0505	1	34.5423	7	27.0781	2	31.0161
318	2019_LCMS_320	4-O-Methylmelleolide	NO		0.642377	3	16.9176		0.514057	2	16.5872	3	18.1667	2	18.2181	3	13.8641
319	2019_LCMS_322	PI(P-18:0/18:4(6Z,9Z,12Z,15Z))	YES		0.788923	6	28.8638		0.46223	5	27.499	4	29.4809	6	30.9265	6	31.9512
320	2019_LCMS_323	DG(17:0/22:0/0:0)	YES		0.716697	3	39.5361		0.503085	3	40.5319	3	42.4628	9	28.1344	3	39.9369
321	2019_LCMS_324	Mosinone A	NO		NA	NA	16.658		NA	3	14.8621	NA	17.0179	12	17.5598	NA	16.3465
322	2019_LCMS_325	menaquinol-11	NO		0.618474	5	30.4727		-0.0161276	8	27.028	9	34.3224	2	28.3956	3	34.8406
323	2019_LCMS_326	Pheophytin-b	NO		0.624128	2	23.6529		0.445086	2	23.5016	3	24.8369	2	21.2927	3	25.1009
324	2019_LCMS_327	PA(19:0/20:0)	NO		0.39085	2	40.325		0.200143	2	44.0989	2	44.1804	2	35.3562	3	45.6859
325	2019_LCMS_328	TG(18:1(9Z)/18:1(9Z)/18:3(6Z,9Z,12Z))	YES		0.618455	3	45.8142		0.485842	2	47.6922	3	48.3483	2	44.5927	3	47.198
326	2019_LCMS_329	PG(16:0/22:1(11Z))	YES		0.724456	3	28.3325		0.463211	3	29.2093	3	28.8455	8	27.5405	3	28.6168
327	2019_LCMS_330	Vinaginsenoside R16	YES		0.689786	3	27.5226		0.413703	2	31.4976	3	27.518	10	18.4725	3	26.4021
328	2019_LCMS_331	4-[N-(p-Coumaroyl)serotonin-4''-yl]-N-feruloylserotonin	YES		0.930386	8	23.9085		0.599124	3	28.0981	9	26.3348	9	16.665	7	24.0812
329	2019_LCMS_332	PC(o-22:0/18:3(9Z,12Z,15Z))	NO		0.678257	3	21.32		0.546477	3	24.2724	3	22.744	2	21.072	8	13.7686
330	2019_LCMS_333	DG(15:0/22:5(7Z,10Z,13Z,16Z,19Z)/0:0)	YES		0.886757	8	41.1108		0.17098	9	43.6652	8	38.1768	12	40.3114	12	37.5466
331	2019_LCMS_334	Cohibin C	NO		0.822124	7	27.45		0.149699	12	22.334	3	30.1389	7	23.3925	3	25.8231
332	2019_LCMS_335	Proline betaine	YES		0.6929	3	35.1432		0.365799	2	38.1565	3	38.0927	10	25.9557	3	35.2246
333	2019_LCMS_336	N-(24-hydroxytetracosanoyl)sphinganine	NO		0.487669	5	19.1163		NA	6	18.8967	NA	19.4914	6	18.4527	NA	20.6021
334	2019_LCMS_337	DDM-838	NO		0.181655	1	24.7858		-0.237502	1	24.5886	1	24.7734	3	25.0208	1	24.244
335	2019_LCMS_338	Gomphrenol 3-methylether 4'-glucuronide	NO		0.145792	1	35.6734		-0.109619	1	36.5974	1	37.177	3	30.3065	1	37.6516
336	2019_LCMS_339	Protopanaxadiol 3-glucoside 20-[arabinosyl-(1->2)-glucoside]	YES		0.936807	9	31.1668		0.68618	6	35.7564	8	29.3185	7	36.4484	7	32.9198
337	2019_LCMS_340	PE(22:0/20:0)	YES		0.77243	5	50.1852		0.561671	4	48.6183	3	54.5713	7	43.1166	3	57.383
338	2019_LCMS_341	1-deoxytetradecasphinganine	NO		0.537846	3	20.236		0.256367	2	20.0629	3	21.9992	2	19.5811	8	20.9644
339	2019_LCMS_342	Saxitoxin	NO		0.462602	3	21.3811		0.0926142	2	22.0589	2	22.8282	3	21.8978	3	19.2987
340	2019_LCMS_343	Luteolin 7-xyloside	YES		0.479129	2	49.0718		0.194516	3	53.9089	2	49.3042	3	39.1243	3	50.3564
341	2019_LCMS_344	ancymidol	NO		0.340762	2	43.909		-0.0826471	2	50.5715	5	36.642	2	47.6806	2	42.2174
342	2019_LCMS_345	De-O-methylsterigmatocystin	YES		0.492092	2	44.0117		0.342151	3	43.9147	3	46.799	2	43.5342	2	43.4169
343	2019_LCMS_346	Butenylcarnitine	NO		0.661694	3	14.3543		0.479921	2	16.1313	3	14.1851	2	13.6573	8	13.0877
344	2019_LCMS_347	Tetracosapentaenoic acid (24:5n-3)	YES		0.685089	3	30.1086		0.366357	3	27.1177	3	34.5282	12	25.7143	3	33.1258
345	2019_LCMS_349	Hexadecanedioic acid	NO		0.411919	3	28.1002		-0.323098	2	27.065	1	29.5685	11	26.3713	1	30.2126
346	2019_LCMS_350	Atenolol	NO		0.268946	2	54.4069		NA	2	48.4275	2	58.5733	NA	52.2705	2	61.1695
347	2019_LCMS_351	2-Hexaprenyl-3-methyl-6-methoxy-1,4 benzoquinone	NO		0.941563	10	13.7364		0.256775	11	16.2072	10	15.3951	9	12.6039	10	13.7114
348	2019_LCMS_352	Farfugin A	NO		0.439151	3	17.4566		-0.145023	7	17.8706	3	15.7742	2	18.4324	3	17.6239
349	2019_LCMS_355	PS(18:0/18:2(9Z,12Z))	NO		0.337523	2	17.1699		NA	2	18.0909	NA	19.0845	2	13.5731	NA	18.2261
350	2019_LCMS_356	PG(19:0/20:4(5Z,8Z,11Z,14Z))	NO		0.486385	3	24.3799		0.125649	2	26.6121	3	23.5357	4	23.8336	3	25.6086
351	2019_LCMS_357	PA(17:0/22:4(7Z,10Z,13Z,16Z))	NO		0.678017	6	20.5221		0.324161	6	21.1188	3	24.3792	6	19.0714	5	21.5279
352	2019_LCMS_358	DG(12:0/21:0/0:0)	NO		0.548598	3	17.0874		0.439375	3	15.4198	3	18.5809	2	17.3654	3	18.2712
353	2019_LCMS_359	Ribosylhopane	NO		0.50123	3	18.1468		-0.142222	3	17.7691	3	20.1629	11	14.8716	2	17.4144
354	2019_LCMS_362	(all-E)-1,7,9-Heptadecatriene-11,13,15-triyne	NO		0.375243	2	15.1366		0.191852	2	14.3643	3	13.9308	3	16.0054	3	17.0398
355	2019_LCMS_363	Isoannonacin A	NO		0.821026	7	14.4772		0.0177854	9	12.7837	5	16.6089	4	15.7446	12	14.607
356	2019_LCMS_365	13-Hydroxylupanine	NO		0.471487	3	16.5657		-0.165216	2	18.067	3	17.2152	12	10.2241	2	17.0927
357	2019_LCMS_366	Muzanzagenin	NO		0.647123	3	12.0118		0.257642	3	13.1892	3	13.2067	12	10.0582	3	10.7891
358	2019_LCMS_367	3-Methyl-5-pentyl-2-furannonanoic acid	NO		0.516522	3	15.7922		0.102546	3	15.542	2	16.4528	3	15.6893	3	15.5424
359	2019_LCMS_368	11'-Carboxy-alpha-chromanol	NO		0.776886	7	23.9979		-0.300155	2	21.9606	3	25.7207	4	25.1679	12	24.6095
360	2019_LCMS_372	NA	NO		0.502309	2	49.3635		0.0613261	8	43.449	3	54.728	5	52.0094	2	44.1755
361	2019_LCMS_374	Dioctyl hexanedioate	NO		0.362818	3	29.4244		0.0198239	2	30.9562	3	29.8841	2	31.5473	7	25.3677
362	2019_LCMS_375	N-Nitrosotomatidine	YES		0.550338	2	50.7399		0.311937	2	46.8897	3	57.5066	3	55.5429	2	47.9036
363	2019_LCMS_376	Neolinderatin	NO		0.422759	3	51.6552		-0.114417	8	34.7297	3	56.266	5	52.1349	2	52.1363
364	2019_LCMS_377	11b,17a,21-Trihydroxypreg-nenolone	NO		0.590882	5	41.032		-0.0547768	2	34.8736	5	46.886	2	40.3928	2	43.3402
365	2019_LCMS_378	Armillaripin	NO		0.716065	3	14.4935		0.577542	3	15.3764	3	15.896	3	14.0752	3	13.1606
366	2019_LCMS_379	Clausarinol	NO		0.608635	3	17.0273		0.50007	3	16.4678	3	18.6428	2	16.9457	8	16.1149
367	2019_LCMS_381	GlcCer(d16:2(4E,6E)/24:0(2OH))	NO		0.228611	2	29.0994		NA	6	25.3909	NA	28.5067	2	27.6029	3	32.1489
368	2019_LCMS_382	PC(P-20:0/19:1(9Z))	NO		0.560026	3	21.6635		0.0642614	3	22.5947	3	22.8323	4	16.5019	3	22.9034
369	2019_LCMS_383	alpha-Ionene	YES		0.717445	3	38.7503		0.509952	4	41.844	3	43.4128	9	26.0251	3	37.8797
370	2019_LCMS_384	(6E,8E)-4,6,8-Megastigmatriene	YES		0.698522	3	40.3569		0.596332	3	37.9662	3	46.7746	2	35.9161	3	45.1754
371	2019_LCMS_385	(2R)-2-[(1R)-1-hydroxy-17-{(1R,2R)-2-[(2R)-22-methyl-21-oxotetracontan-2-yl]cyclopropyl}heptadecyl]hexacosanoic acid	NO		0.512292	3	19.3215		0.325587	2	18.9797	3	21.2897	2	19.099	2	19.5962
372	2019_LCMS_386	TG(16:1(9Z)/18:1(9Z)/20:4(5Z,8Z,11Z,14Z))	YES		0.750386	3	25.2335		0.502185	3	27.8006	3	28.3035	7	21.7548	3	25.5738
373	2019_LCMS_387	TG(16:1(9Z)/18:0/18:2(9Z,12Z))	NO		0.59942	5	27.9437		NA	7	25.1003	NA	29.9973	4	24.9993	7	31.8537
374	2019_LCMS_388	PGP(18:0/22:4(7Z,10Z,13Z,16Z))	NO		NA	NA	25.0413		NA	NA	26.2441	2	25.0062	3	21.7989	NA	25.3831
375	2019_LCMS_389	PA(22:6(4Z,7Z,10Z,13Z,16Z,19Z)/17:1(9Z))	NO		0.615875	5	33.6076		-0.516633	5	30.4531	2	36.0983	12	28.4173	5	32.6228
376	2019_LCMS_390	PS(22:6(4Z,7Z,10Z,13Z,16Z,19Z)/20:3(8Z,11Z,14Z))	NO		0.71104	4	21.9701		0.559729	4	24.817	4	21.4854	5	25.2265	3	21.0298
377	2019_LCMS_391	Bacteriorubixanthin	YES		0.881626	7	44.4563		0.511804	12	37.008	8	40.3229	7	58.5029	7	47.0658
378	2019_LCMS_392	PS(20:3(8Z,11Z,14Z)/22:4(7Z,10Z,13Z,16Z))	NO		0.378142	5	20.54		NA	2	20.8097	NA	21.6902	11	18.3907	NA	19.4716
379	2019_LCMS_393	Tetrahydropteridine	YES		0.732436	3	31.4548		0.45421	3	32.9224	3	34.5762	4	26.0355	3	32.4561
380	2019_LCMS_394	Floionolic acid	NO		NA	NA	12.6208		NA	NA	12.4043	1	11.2113	NA	13.6557	NA	12.8832
381	2019_LCMS_395	2-Decaprenyl-6-methoxyphenol	NO		0.306413	3	34.678		0.120839	2	35.5087	3	36.726	2	35.1603	3	32.7892
382	2019_LCMS_397	PS(22:2(13Z,16Z)/22:6(4Z,7Z,10Z,13Z,16Z,19Z))	NO		0.137577	1	13.3192		-0.0834849	1	14.0977	5	10.6659	3	14.0755	1	14.5604
383	2019_LCMS_398	PI(P-16:0/22:6(4Z,7Z,10Z,13Z,16Z,19Z))	NO		0.539836	3	26.8582		0.269175	3	25.8279	3	26.1589	2	27.2018	3	28.6462
384	2019_LCMS_399	olivetol	NO		0.985638	12	16.3924		0.424039	3	19.3572	9	17.0178	12	14.6312	3	17.2397
385	2019_LCMS_400	Lucidenic acid A	NO		0.91017	8	21.7896		0.476807	5	24.2018	8	23.1479	4	22.9626	3	20.0225
386	2019_LCMS_401	Dalbergioidin	YES		0.504709	2	42.3161		0.353051	2	41.4078	3	45.1301	2	46.9692	2	41.099
387	2019_LCMS_402	Herniarin	NO		0.775431	5	13.7502		0.415145	3	14.2942	3	13.8975	7	14.2129	3	12.3138
388	2019_LCMS_404	N-(11Z,14Z)-eicosadienoylethanolamine	NO		0.178905	1	51.5648		NA	NA	51.551	3	46.7527	11	45.858	NA	53.4456
389	2019_LCMS_405	N-gondoylethanolamine	NO		0.290831	3	33.472		NA	NA	36.6248	1	33.681	9	27.7656	3	33.9589
390	2019_LCMS_406	9'-Carboxy-gamma-chromanol	YES		0.450173	2	62.4953		-0.263622	7	58.6464	3	56.8612	3	67.5781	3	62.5926
391	2019_LCMS_407	PI-Cer(t18:0/18:0(2OH))	YES		0.517168	5	60.7885		0.0913923	5	46.6295	2	69.88	2	60.0737	3	63.147
392	2019_LCMS_408	16-Dehydroprogesterone	YES		0.570758	3	34.7145		0.00439017	3	31.3391	3	40.2318	12	30.5058	3	37.9512
393	2019_LCMS_409	C20 sphinganine(1+)	NO		0.940617	9	15.9026		0.52576	3	18.1512	3	16.9466	3	16.8568	8	11.5063
394	2019_LCMS_410	Resveratrol	YES		0.741076	5	63.4065		0.312347	5	61.5126	5	53.9352	2	77.7561	4	61.1902
395	2019_LCMS_411	3,4-Dihydro-2H-1-benzopyran-2-one	NO		0.240693	3	36.9491		NA	NA	33.586	1	36.2075	1	43.0304	3	34.8438
396	2019_LCMS_412	N-(icosanoyl)ethanolamine	NO		0.747163	4	17.3907		0.550849	4	18.6252	4	18.0978	4	19.5585	3	15.9199
397	2019_LCMS_413	Heteroflavanone C	NO		0.914293	8	13.5347		0.521638	8	15.9843	8	15.0344	8	14.782	10	14.6072
398	2019_LCMS_414	PS(18:0/18:0)	NO		0.569778	3	15.1859		0.406594	4	15.942	3	16.0665	3	17.3201	3	11.649
399	2019_LCMS_415	Astaxanthin	NO		NA	NA	24.7055		NA	NA	25.5172	5	25.0755	NA	23.5189	NA	24.9399
400	2019_LCMS_416	4alpha-Carboxy-4beta-methyl-5alpha-cholesta-8-en-3beta-ol	NO		NA	NA	36.8978		NA	NA	33.2442	NA	36.3183	NA	39.2	NA	38.7377
401	2019_LCMS_417	Solavetivone	NO		0.447748	3	20.9443		-0.0132274	3	20.4553	2	22.9095	3	20.7739	3	19.0568
402	2019_LCMS_418	TG(14:1(9Z)/14:1(9Z)/18:4(6Z,9Z,12Z,15Z))	NO		0.272848	2	19.7802		NA	8	17.9684	NA	20.2108	2	21.2991	2	18.8761
403	2019_LCMS_419	PE(22:2(13Z,16Z)/20:1(11Z))	NO		0.579435	5	18.9637		0.10432	7	19.4912	5	19.1314	6	19.7257	4	20.5537
404	2019_LCMS_420	4alpha-Formyl-4beta-methyl-5alpha-cholesta-8,24-dien-3beta-ol	NO		0.590204	3	19.3102		0.0765296	5	16.0675	9	18.5729	9	20.6891	8	18.1209
405	2019_LCMS_421	DG(16:0/22:5(7Z,10Z,13Z,16Z,19Z)/0:0)	NO		0.382753	2	16.3253		-0.0418536	2	18.3538	3	13.8795	11	15.1557	2	18.5804
406	2019_LCMS_422	trans-2-Hexenedioic acid	NO		0.254117	3	14.4999		NA	NA	12.3798	3	15.2439	3	14.9315	3	15.3036
407	2019_LCMS_423	Pitheduloside I	NO		0.382346	3	11.6314		0.139637	3	12.1955	3	12.9607	2	10.981	3	11.2989
408	2019_LCMS_425	Vitamin K1	NO		0.326027	3	27.1604		0.108057	3	24.5934	1	29.6119	3	27.6299	1	29.967
409	2019_LCMS_427	Ginsenoside Rg3	NO		NA	NA	39.7391		NA	3	35.7948	NA	42.2725	2	39.1342	NA	39.3551
410	2019_LCMS_428	6-[5]-ladderane-1-hexanol	NO		0.449845	2	11.524		0.295175	3	11.0515	3	12.2371	3	12.3793	3	11.9221
411	2019_LCMS_429	Sativic acid	NO		0.208255	2	16.3413		NA	NA	16.3395	NA	15.5099	NA	17.5357	NA	16.5032
412	2019_LCMS_430	2,2'-Diketospirilloxanthin	NO		0.470022	3	20.0798		0.337137	2	19.4376	3	20.9348	2	20.8066	3	21.8393
413	2019_LCMS_431	2-trans,6-trans-Farnesal	NO		0.378668	2	18.2116		0.0668514	2	18.0131	2	18.3524	3	18.9789	3	17.7348
414	2019_LCMS_432	Lactarazulene	NO		0.490496	5	16.1988		-0.303534	5	16.2924	5	17.531	4	14.5462	3	16.5674
415	2019_LCMS_433	2,5-Undecadienal	NO		0.627412	5	12.9595		0.39949	3	13.93	6	11.8491	2	14.5789	3	14.0958
416	2019_LCMS_437	PS(18:0/20:0)	NO		NA	NA	30.4098		NA	2	30.7219	NA	28.2916	2	29.9496	3	28.5597
417	2019_LCMS_438	Phylloquinol	NO		0.303414	2	18.3015		-0.0842737	2	19.7591	3	17.7913	2	19.8031	12	12.9186
418	2019_LCMS_439	3a,7a,12a-Trihydroxy-5b-cholestan-26-al	NO		0.381066	5	26.3727		NA	12	23.1047	NA	28.1165	11	25.4132	NA	27.8256
419	2019_LCMS_441	DG(14:0/20:5(5Z,8Z,11Z,14Z,17Z)/0:0)	NO		NA	NA	18.0806		NA	NA	17.2984	NA	18.3218	3	15.5649	NA	19.5032
420	2019_LCMS_443	PI(21:0/22:2(13Z,16Z))	NO		0.435532	3	13.2267		0.231031	2	13.1633	3	13.287	2	13.7138	3	13.2591
421	2019_LCMS_446	Cer(d18:0/16:0)	NO		0.887669	8	19.2872		0.31814	2	22.3214	3	21.1598	2	16.5882	7	20.8465
422	2019_LCMS_447	Coproporphyrin III	YES		0.709766	5	41.9761		0.345474	9	45.109	4	38.7408	4	44.6659	3	42.1174
423	2019_LCMS_448	Canesceol	YES		0.475389	3	78.7893		-0.0995214	7	75.0092	3	87.2773	5	79.3497	2	68.9536
424	2019_LCMS_450	PC(14:0/18:3(9Z,12Z,15Z))	NO		0.815339	9	27.7343		NA	2	30.1486	5	26.9921	NA	24.179	NA	30.0368
425	2019_LCMS_452	d-Tocotrienol	NO		0.972299	12	10.0888		0.26644	2	11.5161	8	12.2067	10	10.6939	6	13.2283
426	2019_LCMS_453	Docosanamide	NO		0.471501	5	50.2936		NA	NA	51.5096	1	55.1489	12	47.4072	NA	55.3294
427	2019_LCMS_455	PC(16:1(9Z)/22:6(4Z,7Z,10Z,13Z,16Z,19Z))	NO		0.558083	6	30.1793		NA	1	31.5909	NA	29.6641	7	26.0637	1	32.9764
428	2019_LCMS_456	Cer(d18:0/18:0)	NO		0.512885	3	19.9144		0.24959	8	18.7993	3	21.1842	2	18.8087	3	20.4234
429	2019_LCMS_457	Phenylethylamine	NO		0.546158	3	18.9454		0.419885	3	18.0847	3	19.2507	2	22.2464	3	18.2431
430	2019_LCMS_458	Diadenosine heptaphosphate	NO		0.625465	6	17.1531		0.017454	6	15.333	6	17.3386	2	18.1308	5	17.3118
431	2019_LCMS_460	Avrainvilloside	NO		0.428242	2	41.6691		-0.0947167	2	33.9111	3	42.6595	2	41.6595	2	46.2498
432	2019_LCMS_463	Didodecyl thiobispropanoate	NO		0.684613	6	19.5331		0.0781645	4	21.8024	6	20.5582	6	16.7839	3	21.1702
433	2019_LCMS_464	alpha-Tocopherol acetate	NO		0.614978	5	34.5323		0.220503	4	34.9877	4	34.587	2	38.718	3	31.63
434	2019_LCMS_465	PS(22:6(4Z,7Z,10Z,13Z,16Z,19Z)/20:2(11Z,14Z))	YES		0.771652	5	25.2347		0.561974	4	27.2093	4	25.0776	5	28.3781	3	22.0008
435	2019_LCMS_466	PS(O-20:0/22:0)	NO		0.540051	3	16.602		0.438772	2	16.1993	3	17.8141	2	15.8101	3	19.149
436	2019_LCMS_467	Cyclotricuspidoside C	NO		0.351462	3	20.2163		0.153719	3	21.5703	1	21.5933	3	19.3888	1	20.1571
437	2019_LCMS_469	Cer(d16:2(4E,6E)/18:1(9Z)(2OH))	NO		0.375523	3	32.5325		0.106466	2	35.5289	3	31.1794	2	36.9346	3	28.6923
438	2019_LCMS_470	PI(P-16:0/22:2(13Z,16Z))	NO		0.436544	3	23.5526		0.0404806	3	23.4102	11	21.5098	2	24.4522	3	25.0737
439	2019_LCMS_471	Cer(d16:2(4E,6E)/20:0(2OH))	YES		0.807292	5	27.5396		0.482456	3	29.4367	3	32.7279	4	19.4469	3	29.401
440	2019_LCMS_472	Glucosylceramide (d18:1/24:1(15Z))	NO		0.255525	1	20.3872		-0.0825956	1	20.6228	1	19.3181	1	22.0233	6	20.481
441	2019_LCMS_475	P1,P4-Bis(5'-xanthosyl) tetraphosphate	NO		0.507431	5	11.9981		-0.267489	4	10.8734	2	11.7948	2	12.9536	9	11.0995
442	2019_LCMS_476	Cyclohex-1,5-diene-1-carboxyl-CoA	NO		0.131671	1	14.073		NA	3	14.2656	NA	14.0002	2	13.8704	NA	13.7475
443	2019_LCMS_478	Feruloyl C1-glucuronide	NO		0.531225	3	22.7842		0.138375	3	19.767	9	24.8336	8	19.0916	3	24.6427
444	2019_LCMS_479	PI(P-18:0/22:6(4Z,7Z,10Z,13Z,16Z,19Z))	NO		0.618289	5	16.4755		0.0461818	5	18.5949	5	16.6617	2	15.0072	5	18.2895
445	2019_LCMS_480	TG(18:0/20:0/20:4(5Z,8Z,11Z,14Z))	YES		0.550758	3	36.273		-0.060196	2	39.5801	3	37.3142	7	27.5289	3	35.1919
446	2019_LCMS_481	Phaeophorbide b	NO		0.202737	2	16.4349		NA	NA	18.1083	NA	16.7886	2	14.1307	NA	16.1654
447	2019_LCMS_482	PI(17:1(9Z)/20:2(11Z,14Z))	NO		0.271578	3	17.117		NA	NA	18.1916	NA	14.8972	2	18.8643	3	16.9725
448	2019_LCMS_484	PC(P-18:0/20:1(11Z))	NO		0.47448	3	21.9243		0.245528	3	25.0245	3	19.113	3	22.8133	3	20.4957
449	2019_LCMS_485	6-methoxy-2-octaprenylhydroquinone	NO		0.321646	3	27.7571		0.124187	3	29.7297	3	22.1399	1	31.4822	1	29.4716
450	2019_LCMS_486	Galabiosylceramide (d18:1/16:0)	YES		0.878002	8	27.3533		0.105398	8	25.4337	3	31.2879	4	25.2325	8	26.9026
451	2019_LCMS_487	1-Piperidinecarboxaldehyde	NO		0.852669	8	19.5055		0.1881	11	18.7412	3	20.8966	2	19.2341	3	19.4228
